# Supplementary material for: Polynucleotide phosphorylase promotes the stability and function of Hfq-binding sRNAs by degrading target mRNA-derived fragments
Source: Nucleic Acids Res. 2019 Jul 22;47(16):8821–37. doi: 10.1093/nar/gkz616 (PMC7145675; doi:10.1093/nar/gkz616)
Supplement: gkz616_Supplemental_Files [file gkz616_supplemental_files.zip]

Archive with 3 entries (3 files):
- Cameron_Matz_De_Lay-supp_V2.pdf
- Supplemental Table S3.xlsx
- Supplemental Table S4.xlsx
