# Supplementary material for: Polynucleotide phosphorylase promotes the stability and function of Hfq-binding sRNAs by degrading target mRNA-derived fragments
Source: Nucleic Acids Res. 2019 Jul 22;47(16):8821–37. doi: 10.1093/nar/gkz616 (PMC7145675; doi:10.1093/nar/gkz616)
Supplement: gkz616_Supplemental_Files [file gkz616_supplemental_files.zip › Supplemental Table S3.xlsx]

## Sheet: mRNA seq
Table S3. (A) DESeq2 analysis of gene expression in mRNA seq samples
chromosome	left	right	strand	locus	name	KR10000	NRD999	log2FoldChange	lfcSE	stat	pvalue	padj	Fold change > 1.5 and padj < 0.05 in short RNA seq
NC_000913.3	3309033	3311168	-	b3164	pnp	9488	1	-12.6988	0.835274	-15.2031	3.37088e-52	4.647e-50	yes
NC_000913.3	3935288	3936253	+	b3750	rbsC	415	79	-2.40214	0.397016	-6.05049	1.44408e-09	1.18599e-08	no
NC_000913.3	2262365	2263495	-	b2169	fruB	79	15	-2.3803	0.410327	-5.80099	6.59254e-09	5.05909e-08	no
NC_000913.3	2261427	2262365	-	b2168	fruK	66	15	-2.16698	0.412657	-5.25129	1.5104e-07	1.03006e-06	no
NC_000913.3	1650078	1650842	+	b1577	ydfE	22	5	-2.10308	0.693858	-3.031	0.00243748	0.00826048	no
NC_000913.3	4245229	4246419	-	b4034	malE	294	70	-2.07053	0.20578	-10.0619	8.14424e-24	2.05469e-22	no
NC_000913.3	3936278	3937168	+	b3751	rbsB	1605	448	-1.84032	0.315774	-5.82798	5.61034e-09	4.33986e-08	no
NC_000913.3	4249554	4250474	+	b4037	malM	70	20	-1.83724	0.415642	-4.42024	9.85919e-06	5.28562e-05	yes
NC_000913.3	1343110	1343328	-	b1283	osmB	48	16	-1.62641	0.435646	-3.73334	0.000188961	0.000824168	no
NC_000913.3	3933778	3935283	+	b3749	rbsA	416	135	-1.61988	0.277752	-5.83213	5.47233e-09	4.2416e-08	no
NC_000913.3	4467625	4470321	+	b4242	mgtA	2119	713	-1.57041	0.0930227	-16.882	6.10538e-64	1.24036e-61	no
NC_000913.3	2804815	2806017	+	b2677	proV	171	59	-1.54975	0.241543	-6.41605	1.39859e-10	1.27928e-09	no
NC_000913.3	2236743	2237753	-	b2148	mglC	238	82	-1.53332	0.204755	-7.48855	6.96376e-14	8.14549e-13	no
NC_000913.3	2237769	2239289	-	b2149	mglA	378	131	-1.53037	0.1699	-9.00745	2.10903e-19	3.80415e-18	no
NC_000913.3	1806370	1807299	+	b1723	pfkB	118	41	-1.51448	0.276554	-5.47627	4.3439e-08	3.09935e-07	no
NC_000913.3	2679464	2682745	-	b2549	yphG	30	87	1.52143	0.349097	4.3582	1.31137e-05	6.96269e-05	yes
NC_000913.3	3415033	3418137	+	b3266	acrF	67	194	1.53514	0.231184	6.64035	3.12935e-11	3.05032e-10	no
NC_000913.3	4099491	4100525	-	b3907	rhaT	11	33	1.54799	0.535048	2.89318	0.00381358	0.012267	no
NC_000913.3	1978940	1979215	-	b1894	insA	10	29	1.55309	0.601319	2.5828	0.0098002	0.0280213	no
NC_000913.3	1104961	1105293	+	b1043	csgC	663	1963	1.56542	0.10169	15.3939	1.79774e-53	2.5701e-51	no
NC_000913.3	1049439	1049744	-	b0987	gfcA	17	49	1.56625	0.412786	3.79433	0.00014804	0.000661384	no
NC_000913.3	2611900	2613912	+	b2491	hyfR	9	28	1.56838	0.5675	2.76366	0.00571575	0.0175659	no
NC_000913.3	1503717	1504865	+	b1432	insQ	105	311	1.57238	0.18178	8.64994	5.15264e-18	8.3568e-17	no
NC_000913.3	1089866	1092289	-	b1024	pgaA	43	131	1.59953	0.252963	6.32319	2.5621e-10	2.284e-09	no
NC_000913.3	2772167	2773182	-	b2641	yfjV	28	86	1.60165	0.344537	4.64872	3.34002e-06	1.93001e-05	no
NC_000913.3	16751	16960	-	b0018	mokC	8	25	1.60601	0.680419	2.36032	0.0182593	0.0483076	no
NC_000913.3	3836222	3836316	+	b3658	selC	17	52	1.60817	0.424083	3.79211	0.000149372	0.000665793	yes
NC_000913.3	2522729	2523985	-	b2406	xapB	27	83	1.61475	0.346871	4.65519	3.23687e-06	1.88451e-05	no
NC_000913.3	4544304	4545029	+	b4316	fimC	59	180	1.62344	0.227068	7.14958	8.70418e-13	9.25569e-12	no
NC_000913.3	4347404	4348744	-	b4123	dcuB	14	44	1.62541	0.469273	3.46368	0.000532846	0.00209023	no
NC_000913.3	1547401	1550448	+	b1474	fdnG	67	207	1.62977	0.25107	6.4913	8.50979e-11	7.93106e-10	yes
NC_000913.3	4545096	4547732	+	b4317	fimD	81	252	1.63519	0.197542	8.27766	1.25619e-16	1.89409e-15	no
NC_000913.3	4213234	4213617	+	b4011	yjaA	19	59	1.63948	0.366709	4.47081	7.79245e-06	4.27256e-05	no
NC_000913.3	4392583	4392658	+	b4165	glyY	282	881	1.64345	0.146291	11.2341	2.77328e-29	1.00989e-27	no
NC_000913.3	564723	564799	+	b0536	argU	77	242	1.64663	0.228903	7.19354	6.31309e-13	6.78789e-12	yes
NC_000913.3	146968	147870	+	b0132	yadD	17	52	1.64694	0.4581	3.59516	0.000324193	0.00133981	no
NC_000913.3	3077471	3078859	-	b2933	cmtA	7	22	1.65566	0.702723	2.35606	0.0184698	0.0486978	no
NC_000913.3	577613	578110	+	b0555	rrrD	8	25	1.6869	0.627368	2.68886	0.00716975	0.0213543	no
NC_000913.3	68348	70048	-	b0063	araB	8	25	1.68751	0.634223	2.66075	0.00779663	0.0228859	no
NC_000913.3	3060850	3062994	+	b2917	scpA	13	42	1.70249	0.521689	3.26342	0.00110077	0.00402745	no
NC_000913.3	838190	838456	-	b0803	ybiI	9	31	1.70761	0.581142	2.93836	0.00329949	0.0108392	no
NC_000913.3	1208132	1208545	+	b1155	tfaP	7	23	1.71652	0.672216	2.55353	0.0106637	0.0301331	no
NC_000913.3	2188430	2190910	-	b2109	yehB	7	23	1.71883	0.690463	2.48939	0.0127964	0.0353826	no
NC_000913.3	2299565	2300260	-	b2205	napG	15	51	1.72649	0.458872	3.76245	0.000168254	0.000743092	yes
NC_000913.3	4548285	4548788	+	b4319	fimG	10	33	1.72735	0.54805	3.15181	0.00162264	0.00570956	no
NC_000913.3	1838747	1839400	+	b1756	ynjD	20	65	1.72881	0.428725	4.03243	5.52025e-05	0.00026702	no
NC_000913.3	3302489	3303367	+	b3159	yhbV	9	29	1.73153	0.620708	2.7896	0.00527725	0.0163879	no
NC_000913.3	3856415	3856864	+	b3677	yidI	53	178	1.74561	0.262512	6.64963	2.93822e-11	2.87856e-10	no
NC_000913.3	2669032	2670393	+	b2538	hcaE	38	127	1.74781	0.28796	6.06961	1.28222e-09	1.05982e-08	no
NC_000913.3	248358	250070	-	b0229	lfhA	19	64	1.76337	0.411692	4.28322	1.84207e-05	9.62165e-05	no
NC_000913.3	1027111	1027773	-	b0964	yccT	7	22	1.78259	0.694834	2.56549	0.010303	0.0292639	no
NC_000913.3	4459900	4460364	-	b4237	nrdG	13	47	1.8556	0.48915	3.79353	0.000148521	0.000662766	no
NC_000913.3	4543728	4544267	+	b4315	fimI	73	269	1.87389	0.199857	9.37616	6.84215e-21	1.36843e-19	no
NC_000913.3	1834116	1834793	+	b1751	ydjY	6	23	1.9776	0.691689	2.85908	0.00424868	0.0135424	no
NC_000913.3	4509479	4509793	+	b4623	insO	6	23	1.97855	0.702397	2.81685	0.00484971	0.015207	no
NC_000913.3	2303003	2303497	-	b2208	napF	32	132	2.04959	0.304051	6.74096	1.57344e-11	1.57344e-10	no
NC_000913.3	4527977	4528066	+	b4624	ryjB	21	88	2.05558	0.374313	5.49162	3.98267e-08	2.86278e-07	no
NC_000913.3	3710799	3712007	-	b3547	yhjX	10	42	2.0724	0.664908	3.11683	0.0018281	0.0063744	no
NC_000913.3	1087839	1089857	-	b1023	pgaB	20	83	2.08532	0.341725	6.10234	1.04528e-09	8.75227e-09	yes
NC_000913.3	4392892	4392945	+	b4670	yjeV	11	45	2.08596	0.415611	5.01901	5.19377e-07	3.3694e-06	no
NC_000913.3	1279864	1283607	+	b1224	narG	38	166	2.13703	0.288808	7.39948	1.36723e-13	1.57069e-12	no
NC_000913.3	1559014	1559910	-	b1485	ddpC	4	19	2.20038	0.804983	2.73345	0.00626746	0.0189744	no
NC_000913.3	2568324	2569511	-	b2453	eutG	4	17	2.27245	0.907578	2.50386	0.0122848	0.0342625	no
NC_000913.3	2077940	2078107	+	b2006	yeeW	4	21	2.33863	0.809465	2.88911	0.00386334	0.0124064	no
NC_000913.3	1692890	1694263	-	b1616	uidB	3	15	2.36154	0.945757	2.49698	0.0125256	0.0348336	no
NC_000913.3	3462924	3463907	+	b3332	gspK	3	16	2.40834	0.926539	2.59929	0.00934168	0.0268295	no
NC_000913.3	2214866	2215597	+	b2127	mlrA	11	59	2.45954	0.484088	5.08077	3.75913e-07	2.48038e-06	no
NC_000913.3	4299564	4301030	-	b4080	mdtP	4	23	2.46588	0.752052	3.27886	0.00104226	0.00383622	yes
NC_000913.3	1277957	1279348	+	b1223	narK	15	85	2.52533	0.443005	5.70045	1.19489e-08	8.95585e-08	no
NC_000913.3	566376	566687	+	b4508	peaD	4	26	2.65959	0.74491	3.57035	0.00035651	0.00145931	no
NC_000913.3	4506626	4506856	-	b4281	yjhD	18	129	2.86648	0.389341	7.36239	1.80643e-13	2.05083e-12	yes
NC_000913.3	3059381	3059701	-	b2915	yqfE	2	14	3.0096	1.07647	2.79581	0.00517702	0.0161156	no
NC_000913.3	2947607	2947683	+	b2816	metV	85	727	3.10362	0.1982	15.6591	2.88111e-55	4.63379e-53	yes
NC_000913.3	2947387	2947463	+	b2814	metZ	462	4643	3.32809	0.0930193	35.7784	2.39093e-280	9.22899e-277	no
NC_000913.3	2947497	2947573	+	b2815	metW	1447	17097	3.56239	0.182445	19.5259	6.6206e-85	2.8395e-82	no
NC_000913.3	3311225	3311398	+	b4449	psrO	3	181	5.93445	0.683693	8.67999	3.95808e-18	6.47381e-17	no

## Sheet: short RNA seq
Table S3. (B) DESeq2 analysis of gene expression in short RNA seq samples
chromosome	left	right	strand	locus	name	KR10000	NRD999	log2FoldChange	lfcSE	stat	pvalue	padj	Fold change > 1.5 and padj < 0.05 in mRNA seq	Fold change > 1.5 and padj < 0.05 in short RNA seq Hfq co-IP
NC_000913.3	3309033	3311168	-	b3164	pnp	11319	60	-7.55864	0.282047	-26.7992	3.29831e-158	1.44961e-154	yes	yes
NC_000913.3	4358697	4360031	-	b4132	cadB	215	11	-4.26024	0.476068	-8.9488	3.59356e-19	1.2149e-16	no	yes
NC_000913.3	4356470	4358617	-	b4131	cadA	419	27	-3.93188	0.363118	-10.8281	2.53331e-27	2.78348e-24	no	yes
NC_000913.3	1269858	1269923	+	b4422	rdlB	3241	235	-3.78797	0.551825	-6.86445	6.67476e-12	5.64146e-10	no	no
NC_000913.3	2299565	2300260	-	b2205	napG	1211	99	-3.618	0.356613	-10.1454	3.4718e-24	1.90732e-21	yes	yes
NC_000913.3	321608	322327	+	b0306	ykgE	2710	225	-3.59261	0.23445	-15.3236	5.32139e-53	1.16937e-49	no	yes
NC_000913.3	3271867	3272751	-	b3125	garR	5155	457	-3.49377	0.42843	-8.15483	3.49683e-16	8.08872e-14	no	yes
NC_000913.3	16952	17006	+	b4413	sokC	5533	496	-3.47975	0.333363	-10.4383	1.65727e-25	1.45674e-22	no	yes
NC_000913.3	1550461	1551345	+	b1475	fdnH	1724	160	-3.4297	0.331565	-10.344	4.4574e-25	3.26505e-22	no	yes
NC_000913.3	532451	532933	+	b0505	allA	538	50	-3.42509	0.362414	-9.45076	3.36373e-21	1.64262e-18	no	yes
NC_000913.3	535710	536486	+	b0508	hyi	504	52	-3.26147	0.508179	-6.41796	1.38116e-10	8.31531e-09	no	yes
NC_000913.3	533916	535697	+	b0507	gcl	1224	130	-3.23872	0.514333	-6.29694	3.03584e-10	1.75559e-08	no	yes
NC_000913.3	3270625	3271770	-	b3124	garK	3770	409	-3.20588	0.484519	-6.61663	3.67471e-11	2.56355e-09	no	yes
NC_000913.3	4290476	4291432	+	b4073	nrfD	864	96	-3.17192	0.393987	-8.05083	8.2233e-16	1.72102e-13	no	yes
NC_000913.3	3140311	3140799	-	b2992	hybE	225	25	-3.15538	0.487761	-6.46913	9.85712e-11	6.10169e-09	no	yes
NC_000913.3	2918045	2919385	-	b2787	gudD	3597	405	-3.14937	0.418541	-7.52465	5.28631e-14	6.4537e-12	no	yes
NC_000913.3	3272787	3273557	-	b3126	garL	4946	569	-3.11864	0.476858	-6.53998	6.15288e-11	3.91912e-09	no	yes
NC_000913.3	2734153	2734295	-	b4609	ryfD	64557	7517	-3.10246	0.534519	-5.8042	6.46722e-09	2.68145e-07	no	no
NC_000913.3	322338	323765	+	b0307	ykgF	3793	462	-3.03634	0.277815	-10.9294	8.34207e-28	1.22211e-24	no	yes
NC_000913.3	1649382	1649434	+	b1574	dicF	266	33	-3.00528	0.520144	-5.77778	7.56917e-09	3.10902e-07	no	yes
NC_000913.3	4289808	4290479	+	b4072	nrfC	615	78	-2.98722	0.466859	-6.39855	1.56855e-10	9.31589e-09	no	yes
NC_000913.3	1285139	1285849	+	b1226	narJ	2879	405	-2.83056	0.362734	-7.80341	6.02561e-15	1.01856e-12	no	yes
NC_000913.3	4175754	4175829	+	b3979	thrT	58081	8300	-2.80695	0.504035	-5.56897	2.56249e-08	8.59706e-07	no	yes
NC_000913.3	3275282	3276853	+	b3128	garD	26375	3885	-2.76313	0.52176	-5.29578	1.18507e-07	3.33872e-06	no	yes
NC_000913.3	4289245	4289811	+	b4071	nrfB	510	78	-2.70323	0.358309	-7.54441	4.5434e-14	5.70521e-12	no	yes
NC_000913.3	3215598	3215673	+	b3069	ileX	560	86	-2.69879	0.649684	-4.15401	3.26706e-05	0.000460216	no	yes
NC_000913.3	3617015	3617779	+	b3479	nikD	1393	216	-2.6888	0.428698	-6.27202	3.56398e-10	2.00817e-08	no	yes
NC_000913.3	4362551	4362626	-	b4134	pheU	23603	3672	-2.6844	0.911601	-2.94471	0.00323259	0.0207357	no	no
NC_000913.3	3110366	3110441	+	b2967	pheV	23900	3786	-2.65834	0.607837	-4.37344	1.22304e-05	0.000196896	no	yes
NC_000913.3	2851864	2852136	+	b2728	hypC	220	35	-2.65605	0.482974	-5.49937	3.81158e-08	1.18808e-06	no	yes
NC_000913.3	1285849	1286526	+	b1227	narI	4616	734	-2.65341	0.342547	-7.74612	9.47431e-15	1.38799e-12	no	yes
NC_000913.3	3708616	3708692	-	b3545	proK	158769	25319	-2.64867	0.584413	-4.53219	5.83743e-06	0.00010316	no	yes
NC_000913.3	236931	237007	+	b0216	aspV	328158	52401	-2.64673	0.530417	-4.9899	6.04092e-07	1.44293e-05	no	yes
NC_000913.3	3617776	3618582	+	b3480	nikE	634	101	-2.64351	0.368566	-7.17242	7.36844e-13	7.36006e-11	no	yes
NC_000913.3	3124236	3125459	-	b4467	glcF	15486	2480	-2.64243	0.46644	-5.66511	1.46931e-08	5.25011e-07	no	yes
NC_000913.3	228928	229004	+	b0206	aspU	326129	52633	-2.63141	0.490577	-5.36389	8.14466e-08	2.43509e-06	no	no
NC_000913.3	3946872	3946948	+	b3760	aspT	319756	51655	-2.63001	0.493551	-5.32874	9.88972e-08	2.89769e-06	no	no
NC_000913.3	2887354	2887409	+	b4701	sokX	248	41	-2.6022	0.4436	-5.86609	4.46191e-09	1.90389e-07	no	yes
NC_000913.3	944033	944896	+	b0896	dmsC	807	134	-2.58846	0.44001	-5.88274	4.03537e-09	1.75599e-07	no	yes
NC_000913.3	2919406	2920746	-	b2788	gudX	6019	1002	-2.58578	0.437826	-5.90594	3.50632e-09	1.58299e-07	no	yes
NC_000913.3	3273573	3274907	-	b3127	garP	7654	1278	-2.58249	0.4736	-5.45291	4.95533e-08	1.51241e-06	no	yes
NC_000913.3	1551338	1551991	+	b1476	fdnI	814	137	-2.57165	0.289756	-8.87522	6.97938e-19	2.19103e-16	no	yes
NC_000913.3	1991815	1991901	-	b1909	leuZ	139242	23783	-2.5496	0.591615	-4.30956	1.63579e-05	0.000255847	no	yes
NC_000913.3	586057	586101	+	b4635	pauD	2321	398	-2.54601	0.621888	-4.094	4.23997e-05	0.000569868	no	no
NC_000913.3	1409129	1409250	+	b4699	fnrS	11272	1961	-2.52286	0.324642	-7.77123	7.77279e-15	1.23243e-12	no	yes
NC_000913.3	323758	324453	+	b0308	ykgG	1523	265	-2.52027	0.245022	-10.2859	8.16054e-25	5.12365e-22	no	yes
NC_000913.3	2852136	2853257	+	b2729	hypD	1868	326	-2.51776	0.445023	-5.65758	1.53518e-08	5.44124e-07	no	yes
NC_000913.3	1658069	1660495	+	b1587	ynfE	915	161	-2.50773	0.572386	-4.3812	1.1803e-05	0.000191417	no	yes
NC_000913.3	2298269	2298718	-	b2203	napB	374	66	-2.49655	0.321309	-7.76995	7.85169e-15	1.23243e-12	no	yes
NC_000913.3	1923164	1923284	-	b4433	sdsR	119	21	-2.49511	0.571252	-4.36779	1.25508e-05	0.000200585	no	yes
NC_000913.3	3139977	3140318	-	b2991	hybF	109	19	-2.48479	0.466457	-5.32694	9.98824e-08	2.90717e-06	no	no
NC_000913.3	3423580	3423655	-	b3273	thrV	82337	15092	-2.44782	0.579215	-4.2261	2.37779e-05	0.000354251	no	yes
NC_000913.3	537633	539087	+	b0511	ybbW	1084	199	-2.44546	0.403532	-6.06015	1.35994e-09	6.71567e-08	no	yes
NC_000913.3	2850647	2850997	+	b2726	hypA	2713	498	-2.44538	0.426007	-5.74023	9.45492e-09	3.71021e-07	no	yes
NC_000913.3	297206	297254	+	b4629	ptwF	102360	18862	-2.44008	0.55886	-4.36618	1.26439e-05	0.000200613	no	yes
NC_000913.3	3322072	3322158	-	b3174	leuU	188123	35090	-2.42256	0.534554	-4.53194	5.84457e-06	0.00010316	no	yes
NC_000913.3	696664	696740	-	b0666	metU	6946	1296	-2.42237	0.581138	-4.16832	3.06848e-05	0.000437857	no	yes
NC_000913.3	780843	780918	+	b0745	lysW	970	181	-2.42088	0.329198	-7.35387	1.92547e-13	2.17633e-11	no	yes
NC_000913.3	943414	944031	+	b0895	dmsB	379	72	-2.40397	0.449785	-5.34471	9.05642e-08	2.67134e-06	no	yes
NC_000913.3	1287538	1287622	-	b1231	tyrT	17617	3349	-2.39518	0.526929	-4.54554	5.47951e-06	9.82958e-05	no	yes
NC_000913.3	3982735	3982811	+	b3799	proM	271444	51629	-2.39441	0.497746	-4.8105	1.50554e-06	3.19263e-05	no	yes
NC_000913.3	2298715	2299578	-	b2204	napH	1443	276	-2.38519	0.258108	-9.24108	2.4402e-20	8.93723e-18	no	yes
NC_000913.3	2818553	2818645	-	b2695	serV	470485	90409	-2.37961	0.2522	-9.43541	3.89481e-21	1.71177e-18	no	yes
NC_000913.3	536586	537464	+	b0509	glxR	515	100	-2.36102	0.511358	-4.61715	3.8904e-06	7.21448e-05	no	yes
NC_000913.3	262871	262946	+	b0244	thrW	123531	24102	-2.3577	0.467266	-5.04574	4.5178e-07	1.12817e-05	no	yes
NC_000913.3	1287244	1287328	-	b1230	tyrV	18551	3625	-2.35544	0.538039	-4.37783	1.19867e-05	0.000193683	no	no
NC_000913.3	4379783	4380517	-	b4153	frdB	6145	1210	-2.34422	0.451067	-5.19706	2.02462e-07	5.44382e-06	no	yes
NC_000913.3	3616182	3617015	+	b3478	nikC	1212	239	-2.34073	0.406052	-5.7646	8.1852e-09	3.27391e-07	no	yes
NC_000913.3	781577	781652	+	b0749	lysQ	1016	203	-2.32521	0.307739	-7.55577	4.16391e-14	5.38246e-12	no	no
NC_000913.3	1283604	1285142	+	b1225	narH	11313	2271	-2.31673	0.291518	-7.94713	1.90889e-15	3.64763e-13	no	yes
NC_000913.3	887976	888054	-	b4417	rybB	3890	782	-2.31586	0.614366	-3.76951	0.000163569	0.00178828	no	no
NC_000913.3	3144154	3145140	-	b2996	hybA	2163	439	-2.30089	0.321717	-7.1519	8.55879e-13	8.04066e-11	no	yes
NC_000913.3	1269323	1269389	+	b4420	rdlA	2837	576	-2.30016	0.340976	-6.74582	1.52169e-11	1.13353e-09	no	no
NC_000913.3	3982509	3982585	+	b3797	hisR	128306	26114	-2.29672	0.340144	-6.75221	1.45613e-11	1.1034e-09	no	yes
NC_000913.3	3263686	3265017	-	b3116	tdcC	4305	878	-2.29445	0.456751	-5.02342	5.07594e-07	1.2533e-05	no	yes
NC_000913.3	781147	781222	+	b0747	lysY	1016	209	-2.2839	0.39989	-5.71131	1.12107e-08	4.24751e-07	no	no
NC_000913.3	3140792	3141286	-	b2993	hybD	295	61	-2.28037	0.334556	-6.81612	9.35334e-12	7.61258e-10	no	yes
NC_000913.3	4139046	4139708	-	b3946	fsaB	990	205	-2.27394	0.351235	-6.47414	9.53551e-11	5.98694e-09	no	no
NC_000913.3	4614680	4615543	-	b4379	yjjW	329	68	-2.27189	0.368169	-6.17079	6.79485e-10	3.64187e-08	no	yes
NC_000913.3	2521253	2521328	+	b2404	lysV	985	205	-2.26878	0.317256	-7.15126	8.59865e-13	8.04066e-11	no	yes
NC_000913.3	4175472	4175556	+	b3977	tyrU	19909	4144	-2.26448	0.465289	-4.86682	1.13409e-06	2.58256e-05	no	yes
NC_000913.3	1547401	1550448	+	b1474	fdnG	6976	1465	-2.25142	0.370112	-6.08308	1.17896e-09	6.02505e-08	yes	yes
NC_000913.3	4249554	4250474	+	b4037	malM	23461	4928	-2.25123	0.54135	-4.15856	3.20266e-05	0.000454055	yes	no
NC_000913.3	1609229	1610680	-	b1521	uxaB	2199	462	-2.25054	0.372356	-6.04405	1.50292e-09	7.33928e-08	no	yes
NC_000913.3	2295583	2296320	-	b2199	ccmC	1512	321	-2.2365	0.239399	-9.34212	9.44214e-21	3.77256e-18	no	yes
NC_000913.3	2058027	2058102	-	b1984	asnW	343955	73190	-2.23251	0.470212	-4.74788	2.0556e-06	4.20204e-05	no	yes
NC_000913.3	697057	697133	-	b0673	metT	7514	1601	-2.23111	0.55297	-4.03478	5.46536e-05	0.000700299	no	yes
NC_000913.3	2059851	2059926	+	b1986	asnU	344945	73933	-2.22207	0.457096	-4.86129	1.16623e-06	2.61508e-05	no	yes
NC_000913.3	2062260	2062335	+	b1989	asnV	343734	73877	-2.21811	0.476675	-4.65329	3.26681e-06	6.16207e-05	no	yes
NC_000913.3	1270393	1270460	+	b4424	rdlC	986	212	-2.21795	0.308823	-7.18196	6.87202e-13	7.02384e-11	no	no
NC_000913.3	2230624	2231022	+	b2141	yohJ	986	213	-2.21418	0.354055	-6.25379	4.00603e-10	2.22867e-08	no	yes
NC_000913.3	3142986	3144164	-	b2995	hybB	947	206	-2.20607	0.397981	-5.54314	2.97095e-08	9.67211e-07	no	yes
NC_000913.3	2044549	2044624	+	b1977	asnT	342056	74189	-2.20496	0.44369	-4.9696	6.70909e-07	1.57682e-05	no	yes
NC_000913.3	4496405	4496489	+	b4270	leuX	101949	22272	-2.19457	0.532601	-4.12047	3.781e-05	0.000522562	no	yes
NC_000913.3	1770372	1770477	+	b4431	rprA	468	103	-2.18877	0.381211	-5.74161	9.37805e-09	3.71021e-07	no	yes
NC_000913.3	1492119	1492174	+	b4429	sokB	10223	2246	-2.1867	0.366275	-5.97011	2.37091e-09	1.12045e-07	no	no
NC_000913.3	1746435	1746511	+	b1665	valV	74588	16501	-2.17644	0.527364	-4.12702	3.67501e-05	0.000509516	no	yes
NC_000913.3	4158285	4158394	-	b4458	oxyS	486	109	-2.15874	0.328502	-6.57145	4.98265e-11	3.26847e-09	no	yes
NC_000913.3	4175673	4175747	+	b3978	glyT	223727	50718	-2.14116	0.442754	-4.836	1.32476e-06	2.90386e-05	no	yes
NC_000913.3	564723	564799	+	b0536	argU	9511	2177	-2.12727	0.509304	-4.17683	2.95604e-05	0.000427362	yes	no
NC_000913.3	3262452	3263660	-	b3115	tdcD	3257	746	-2.12522	0.400574	-5.30542	1.12411e-07	3.2081e-06	no	yes
NC_000913.3	3952201	3952464	+	b3769	ilvM	20	4	-2.12131	0.713684	-2.97234	0.00295543	0.0194157	no	no
NC_000913.3	3125470	3126522	-	b4468	glcE	2678	616	-2.12052	0.513423	-4.13015	3.6252e-05	0.000504202	no	yes
NC_000913.3	2851001	2851873	+	b2727	hypB	1597	371	-2.1054	0.345931	-6.08619	1.1563e-09	5.97875e-08	no	no
NC_000913.3	3647705	3647788	-	b4613	dinQ	131	31	-2.09107	0.55469	-3.7698	0.00016338	0.00178828	no	no
NC_000913.3	773042	774181	+	b0734	cydB	6242	1468	-2.08799	0.354897	-5.88337	4.02006e-09	1.75599e-07	no	yes
NC_000913.3	1031625	1031712	-	b0971	serT	209939	50384	-2.05895	0.344813	-5.97122	2.35488e-09	1.12045e-07	no	no
NC_000913.3	3265039	3266028	-	b3117	tdcB	3754	922	-2.02531	0.524508	-3.86135	0.000112761	0.00133581	no	yes
NC_000913.3	940959	943403	+	b0894	dmsA	5139	1274	-2.01277	0.359346	-5.6012	2.12872e-08	7.36672e-07	no	yes
NC_000913.3	4606079	4606165	-	b4368	leuV	28368	7087	-2.00096	0.305127	-6.55779	5.46124e-11	3.52972e-09	no	yes
NC_000913.3	4379007	4379366	-	b4151	frdD	2164	542	-1.99722	0.37685	-5.29978	1.15943e-07	3.28753e-06	no	yes
NC_000913.3	3853118	3853257	-	b4616	istR	312	79	-1.99628	0.449128	-4.44479	8.79782e-06	0.000150453	no	no
NC_000913.3	225500	225575	+	b0203	alaV	134099	33706	-1.99226	0.480135	-4.14936	3.33402e-05	0.000468148	no	yes
NC_000913.3	4037260	4037335	+	b3853	alaT	132276	33440	-1.98389	0.476785	-4.16098	3.16879e-05	0.000450706	no	yes
NC_000913.3	3426958	3427033	-	b3276	alaU	131875	33370	-1.98255	0.474879	-4.17486	2.98174e-05	0.000429072	no	yes
NC_000913.3	4606315	4606401	-	b4370	leuQ	28183	7151	-1.97864	0.273061	-7.24615	4.28785e-13	4.60799e-11	no	yes
NC_000913.3	3872995	3873612	-	b4477	dgoA	81	21	-1.9755	0.526062	-3.75527	0.000173155	0.00185613	no	no
NC_000913.3	1660556	1662979	+	b1588	ynfF	565	144	-1.97447	0.453516	-4.35368	1.33871e-05	0.000211641	no	yes
NC_000913.3	696963	697047	-	b0672	leuW	68418	17465	-1.96998	0.409247	-4.81367	1.48183e-06	3.17689e-05	no	yes
NC_000913.3	3099682	3100728	-	b2957	ansB	5882	1510	-1.96134	0.255666	-7.6715	1.69992e-14	2.41005e-12	no	yes
NC_000913.3	1619989	1620207	+	b1532	marB	72	18	-1.95643	0.47806	-4.09245	4.26848e-05	0.00057195	no	yes
NC_000913.3	3259721	3260110	-	b3113	tdcF	430	111	-1.95418	0.418343	-4.67125	2.99374e-06	5.77083e-05	no	yes
NC_000913.3	2297657	2298259	-	b2202	napC	1132	292	-1.95138	0.403293	-4.83862	1.30744e-06	2.90212e-05	no	yes
NC_000913.3	4175388	4175463	+	b3976	thrU	730370	189398	-1.94721	0.457359	-4.25751	2.06717e-05	0.000314367	no	yes
NC_000913.3	3982606	3982692	+	b3798	leuT	29311	7641	-1.9396	0.231107	-8.39266	4.75272e-17	1.16046e-14	no	yes
NC_000913.3	4168372	4168447	+	b3969	gltT	41037	10863	-1.91748	0.508287	-3.77243	0.000161667	0.00177632	no	yes
NC_000913.3	4564699	4565850	-	b4335	yjiM	601	162	-1.89168	0.286266	-6.60813	3.89203e-11	2.67273e-09	no	no
NC_000913.3	2729369	2729444	-	b2590	gltW	40745	10982	-1.89155	0.513516	-3.68353	0.000230024	0.00235654	no	yes
NC_000913.3	654583	655968	-	b0621	dcuC	1819	492	-1.88775	0.418971	-4.50568	6.61607e-06	0.000115387	no	yes
NC_000913.3	2853254	2854264	+	b2730	hypE	602	164	-1.87669	0.370175	-5.06974	3.98368e-07	1.01204e-05	no	no
NC_000913.3	1753851	1754477	-	b1674	ydhY	623	170	-1.87649	0.611413	-3.06911	0.00214701	0.0152441	no	no
NC_000913.3	774196	774309	+	b4515	cydX	367	101	-1.85912	0.352366	-5.27612	1.31951e-07	3.69378e-06	no	no
NC_000913.3	3145143	3146261	-	b2997	hybO	3474	973	-1.83596	0.328289	-5.59251	2.23806e-08	7.6846e-07	no	yes
NC_000913.3	3427076	3427152	-	b3277	ileU	545101	154862	-1.81555	0.54928	-3.30532	0.000948676	0.00780793	no	yes
NC_000913.3	3141286	3142989	-	b2994	hybC	3378	961	-1.81328	0.345886	-5.24243	1.5848e-07	4.35324e-06	no	yes
NC_000913.3	780554	780629	+	b0743	lysT	1145	326	-1.81304	0.286096	-6.33715	2.34052e-10	1.37155e-08	no	no
NC_000913.3	2043468	2043557	-	b1975	serU	74278	21170	-1.81096	0.441071	-4.10582	4.0288e-05	0.000548822	no	no
NC_000913.3	225381	225457	+	b0202	ileV	542809	154768	-1.81034	0.547177	-3.30851	0.000937936	0.00774558	no	yes
NC_000913.3	4037141	4037217	+	b3852	ileT	534183	152477	-1.80875	0.548906	-3.29519	0.000983548	0.00800207	no	yes
NC_000913.3	1622817	1622914	-	b4698	mgrR	1619	463	-1.8066	0.315397	-5.72802	1.01611e-08	3.91737e-07	no	no
NC_000913.3	2833912	2835045	+	b2711	norW	58	17	-1.79964	0.670818	-2.68275	0.00730197	0.0383768	no	no
NC_000913.3	1314020	1314658	+	b1256	ompW	8527	2449	-1.79959	0.348503	-5.16379	2.42002e-07	6.44605e-06	no	yes
NC_000913.3	2286211	2286287	+	b2189	proL	169501	49040	-1.78927	0.497866	-3.59388	0.000325788	0.0032468	no	no
NC_000913.3	1270238	1270345	-	b4423	ldrC	43	13	-1.78798	0.6726	-2.65831	0.00785328	0.0402744	no	no
NC_000913.3	3169284	3169676	-	b3024	ygiW	384	112	-1.77691	0.359112	-4.94807	7.49548e-07	1.743e-05	no	yes
NC_000913.3	1491443	1491506	-	b4597	rydC	24638	7217	-1.7714	0.568567	-3.11556	0.00183598	0.013441	no	yes
NC_000913.3	1751728	1753830	-	b1673	ydhV	771	226	-1.76987	0.604687	-2.92692	0.00342341	0.0216177	no	yes
NC_000913.3	3615241	3616185	+	b3477	nikB	1745	516	-1.75913	0.398044	-4.41944	9.89569e-06	0.000165367	no	no
NC_000913.3	4287764	4289200	+	b4070	nrfA	2734	808	-1.75821	0.242651	-7.24581	4.29869e-13	4.60799e-11	no	no
NC_000913.3	2998984	2999057	-	b2864	glyU	545206	161193	-1.75802	0.398613	-4.41035	1.03205e-05	0.000171812	no	yes
NC_000913.3	3350577	3350697	+	b4450	arcZ	11077	3302	-1.74634	0.386686	-4.51618	6.29665e-06	0.000110695	no	no
NC_000913.3	2167114	2167200	+	b4438	cyaR	53949	16082	-1.74615	0.34218	-5.10301	3.34294e-07	8.64249e-06	no	yes
NC_000913.3	2354265	2355524	+	b2242	glpB	45316	13618	-1.7345	0.312569	-5.54916	2.87041e-08	9.48531e-07	no	no
NC_000913.3	2191680	2192222	-	b2111	yehD	111	34	-1.72813	0.413325	-4.18103	2.90188e-05	0.00042231	no	yes
NC_000913.3	781369	781444	+	b0748	lysZ	974	294	-1.72631	0.358106	-4.82067	1.43077e-06	3.09766e-05	no	no
NC_000913.3	2300267	2302753	-	b2206	napA	11520	3495	-1.7206	0.252642	-6.81044	9.72981e-12	7.775e-10	no	yes
NC_000913.3	3258285	3259649	-	b4471	tdcG	4825	1465	-1.71966	0.393475	-4.37045	1.23991e-05	0.000198883	no	yes
NC_000913.3	3123827	3124231	-	b2977	glcG	7484	2287	-1.70995	0.551773	-3.099	0.00194172	0.014036	no	yes
NC_000913.3	4337168	4337929	-	b4116	adiY	78	24	-1.70542	0.503245	-3.38885	0.000701856	0.006157	no	yes
NC_000913.3	3260124	3262418	-	b3114	tdcE	3898	1203	-1.69607	0.359424	-4.71885	2.37187e-06	4.75998e-05	no	no
NC_000913.3	2294901	2295380	-	b2197	ccmE	393	122	-1.69516	0.332141	-5.10374	3.33012e-07	8.64249e-06	no	no
NC_000913.3	2920748	2922100	-	b2789	gudP	3671	1139	-1.68868	0.402455	-4.19596	2.7172e-05	0.000400741	no	yes
NC_000913.3	1097565	1097652	-	b1032	serX	264922	82342	-1.68588	0.361733	-4.66055	3.15361e-06	5.98266e-05	no	yes
NC_000913.3	657292	657501	+	b0623	cspE	4567	1421	-1.68439	0.248807	-6.76986	1.2891e-11	9.93963e-10	no	no
NC_000913.3	4291512	4293170	+	b4074	nrfE	326	102	-1.68175	0.451702	-3.72314	0.000196759	0.00206386	no	yes
NC_000913.3	925884	925971	-	b0883	serW	264140	82362	-1.68125	0.354184	-4.74682	2.06636e-06	4.20446e-05	no	yes
NC_000913.3	2854338	2856416	+	b2731	fhlA	637	199	-1.68087	0.409992	-4.09975	4.13597e-05	0.000557595	no	no
NC_000913.3	4606200	4606286	-	b4369	leuP	52238	16320	-1.67844	0.294603	-5.6973	1.2172e-08	4.53355e-07	no	yes
NC_000913.3	4380510	4382318	-	b4154	frdA	19354	6064	-1.67438	0.446193	-3.75258	0.000175022	0.00187159	no	yes
NC_000913.3	2302750	2303013	-	b2207	napD	886	279	-1.66672	0.313904	-5.30965	1.09838e-07	3.15514e-06	no	no
NC_000913.3	476448	476561	+	b0455	ffs	310217	97916	-1.66367	0.315845	-5.26736	1.38396e-07	3.84969e-06	no	yes
NC_000913.3	2167302	2167520	-	b2082	ogrK	103	33	-1.65748	0.445332	-3.7219	0.000197726	0.00206415	no	no
NC_000913.3	3449182	3449883	-	b3314	rpsC	16154	5178	-1.64148	0.445979	-3.68063	0.000232658	0.00237798	no	yes
NC_000913.3	4171637	4171756	+	b3971	rrfB	452984	147246	-1.62123	0.297245	-5.45418	4.91989e-08	1.51209e-06	no	yes
NC_000913.3	4213040	4213159	+	b4010	rrfE	454949	148147	-1.61868	0.29268	-5.53053	3.19271e-08	1.01681e-06	no	yes
NC_000913.3	1746516	1746592	+	b1666	valW	17751	5797	-1.6147	0.51232	-3.15174	0.001623	0.0121311	no	yes
NC_000913.3	3243329	3244741	-	b3092	uxaC	3519	1151	-1.61133	0.27296	-5.90317	3.56578e-09	1.58299e-07	no	yes
NC_000913.3	514401	514859	-	b0488	ybbJ	264	88	-1.59471	0.395047	-4.03676	5.41941e-05	0.000696442	no	yes
NC_000913.3	3147897	3148937	+	b3001	gpr	5857	1943	-1.59165	0.222557	-7.15166	8.57331e-13	8.04066e-11	no	yes
NC_000913.3	4209774	4209849	+	b4008	gltV	42225	14078	-1.58466	0.477123	-3.32127	0.000896085	0.00748725	no	yes
NC_000913.3	83622	83708	-	b0075	leuL	136	45	-1.58288	0.53831	-2.94047	0.00327717	0.0208741	no	no
NC_000913.3	1932115	1932756	-	b1850	eda	2579	861	-1.58189	0.260535	-6.07172	1.26551e-09	6.32037e-08	no	yes
NC_000913.3	182463	183620	+	b0162	cdaR	8759	2949	-1.57024	0.374782	-4.18974	2.79273e-05	0.000409134	no	yes
NC_000913.3	3853553	3853642	+	b4618	tisB	94	32	-1.56623	0.603558	-2.59499	0.00945947	0.0459385	no	yes
NC_000913.3	4040517	4040636	+	b3855	rrfA	485133	164222	-1.56274	0.291482	-5.36136	8.25987e-08	2.45285e-06	no	yes
NC_000913.3	2266245	2267711	+	b2172	yeiQ	2661	902	-1.56012	0.281362	-5.5449	2.9413e-08	9.64702e-07	no	no
NC_000913.3	3943435	3943510	+	b3757	gltU	42934	14722	-1.54414	0.490971	-3.14506	0.0016605	0.0123357	no	yes
NC_000913.3	2421708	2422601	+	b2304	yfcH	3575	1231	-1.53832	0.262781	-5.85398	4.79934e-09	2.02818e-07	no	no
NC_000913.3	3055983	3056165	+	b2911	ssrS	190043	65474	-1.53734	0.304482	-5.04904	4.44026e-07	1.11732e-05	no	yes
NC_000913.3	4615515	4617065	-	b4380	yjjI	1664	576	-1.53118	0.30568	-5.0091	5.46852e-07	1.32056e-05	no	yes
NC_000913.3	3836222	3836316	+	b3658	selC	79965	27717	-1.52864	0.374408	-4.08282	4.44926e-05	0.000588991	yes	yes
NC_000913.3	2292961	2294904	-	b2196	ccmF	1837	646	-1.5092	0.295691	-5.10396	3.32611e-07	8.64249e-06	no	yes
NC_000913.3	2843036	2843446	-	b2718	hycH	725	255	-1.50658	0.507461	-2.96887	0.00298901	0.0195196	no	no
NC_000913.3	1992269	1992817	-	b1912	pgsA	2022	712	-1.50594	0.317848	-4.73793	2.15916e-06	4.36425e-05	no	yes
NC_000913.3	367587	368420	-	b0346	mhpR	453	1286	1.50729	0.431206	3.49553	0.000473124	0.00445457	no	yes
NC_000913.3	1878773	1878871	+	b4676	yoaK	33	98	1.51397	0.452678	3.34448	0.000824365	0.00699437	no	no
NC_000913.3	3701864	3702868	-	b3540	dppF	682	1948	1.5155	0.383396	3.95284	7.72303e-05	0.00094812	no	no
NC_000913.3	1464471	1465061	+	b1400	paaY	277	798	1.52616	0.413216	3.69338	0.000221292	0.00227281	no	yes
NC_000913.3	2867614	2868753	-	b2742	nlpD	6240	18065	1.53378	0.308296	4.97502	6.52423e-07	1.54773e-05	no	no
NC_000913.3	1050963	1051175	-	b0989	cspH	48	139	1.5492	0.557586	2.77841	0.00546251	0.030898	no	yes
NC_000913.3	2469131	2470462	+	b2352	gtrS	108	315	1.5559	0.397588	3.91336	9.10222e-05	0.00110815	no	no
NC_000913.3	2268854	2269567	+	b2174	lpxT	52	151	1.56453	0.366798	4.26537	1.99576e-05	0.000304561	no	yes
NC_000913.3	3596451	3597560	-	b3458	livK	61	181	1.56533	0.374474	4.18007	2.91424e-05	0.000422709	no	yes
NC_000913.3	4028782	4030971	-	b3846	fadB	1089	3226	1.56746	0.419413	3.73727	0.000186026	0.00196535	no	yes
NC_000913.3	3456377	3458329	+	b3325	gspD	27	84	1.57155	0.533825	2.94395	0.00324052	0.0207357	no	no
NC_000913.3	3591009	3592325	-	b3453	ugpB	180	536	1.57724	0.415834	3.79294	0.000148873	0.00166487	no	yes
NC_000913.3	3725413	3725712	-	b4553	ysaB	13	40	1.58065	0.584922	2.70232	0.00688576	0.0369803	no	no
NC_000913.3	1087839	1089857	-	b1023	pgaB	34	100	1.58516	0.520005	3.04836	0.00230093	0.0160773	yes	no
NC_000913.3	1856933	1857769	-	b1773	ydjI	19	58	1.58794	0.544657	2.91549	0.00355131	0.0222446	no	no
NC_000913.3	1293527	1294144	+	b1238	tdk	94	283	1.59207	0.311022	5.11882	3.07447e-07	8.12811e-06	no	no
NC_000913.3	1083376	1084647	+	b1019	efeB	60	180	1.60126	0.528615	3.02917	0.0024523	0.0168404	no	yes
NC_000913.3	815739	816647	-	b0780	ybhK	383	1180	1.62491	0.285576	5.68994	1.27086e-08	4.69364e-07	no	no
NC_000913.3	622300	623550	+	b0591	entS	40	127	1.65151	0.479981	3.44078	0.000580048	0.00527807	no	yes
NC_000913.3	1044664	1045803	-	b0983	gfcE	28	88	1.6566	0.464436	3.5669	0.000361229	0.00357568	no	yes
NC_000913.3	715412	715906	+	b0689	ybfP	23	72	1.6578	0.497967	3.32914	0.000871158	0.00730676	no	no
NC_000913.3	1324746	1326641	+	b1268	yciQ	424	1340	1.65834	0.244021	6.7959	1.07638e-11	8.44768e-10	no	no
NC_000913.3	2679464	2682745	-	b2549	yphG	105	330	1.65908	0.360403	4.60339	4.15672e-06	7.5804e-05	yes	no
NC_000913.3	1872041	1873531	+	b1786	yeaJ	72	226	1.6703	0.347221	4.81049	1.50564e-06	3.19263e-05	no	yes
NC_000913.3	1413984	1414793	-	b1349	recT	105	337	1.67798	0.356047	4.71282	2.44317e-06	4.88078e-05	no	yes
NC_000913.3	3960012	3960460	-	b3777	yifN	47	149	1.68537	0.41053	4.10536	4.03685e-05	0.000548822	no	yes
NC_000913.3	2574978	2575457	-	b2461	eutP	16	51	1.68663	0.615511	2.74022	0.00613984	0.0340715	no	no
NC_000913.3	2372892	2373278	+	b2258	arnF	12	42	1.6942	0.602163	2.81353	0.00490012	0.028528	no	yes
NC_000913.3	2383995	2385722	-	b2270	yfbK	20	64	1.70928	0.575408	2.97055	0.00297267	0.0194998	no	no
NC_000913.3	1181264	1181725	-	b1122	ymfA	14	47	1.71159	0.62535	2.73702	0.0061999	0.0342749	no	yes
NC_000913.3	1946251	1946853	+	b1862	yebB	28	89	1.71332	0.550484	3.1124	0.00185576	0.0135483	no	no
NC_000913.3	2427009	2427791	-	b2310	argT	250	828	1.72469	0.37975	4.54164	5.58177e-06	9.97231e-05	no	no
NC_000913.3	685255	685929	-	b0653	gltK	620	2051	1.72683	0.288327	5.98912	2.10975e-09	1.01894e-07	no	no
NC_000913.3	919235	920350	+	b0878	macA	777	2574	1.72879	0.256451	6.7412	1.57079e-11	1.1506e-09	no	no
NC_000913.3	3732201	3733742	+	b3567	xylG	77	256	1.73142	0.459738	3.76609	0.000165823	0.00180394	no	no
NC_000913.3	2168712	2169611	+	b2086	yegS	290	975	1.7508	0.30796	5.68515	1.30701e-08	4.75322e-07	no	no
NC_000913.3	2334956	2336644	-	b2230	yfaA	89	303	1.76516	0.431479	4.09096	4.2959e-05	0.000573874	no	no
NC_000913.3	2184513	2185301	-	b2104	thiM	14	49	1.76962	0.597532	2.96155	0.00306097	0.0198421	no	no
NC_000913.3	259045	260100	-	b0241	phoE	191	654	1.77217	0.319165	5.55253	2.81568e-08	9.37493e-07	no	no
NC_000913.3	3563787	3564005	-	b3427	yzgL	22	75	1.7809	0.449735	3.95989	7.49838e-05	0.000925713	no	yes
NC_000913.3	3671292	3671894	-	b3520	yhjB	15	54	1.79051	0.643837	2.781	0.00541924	0.0308047	no	yes
NC_000913.3	4475437	4477251	+	b4253	yjgL	16	59	1.81455	0.550816	3.29429	0.000986689	0.00800207	no	no
NC_000913.3	1086521	1087846	-	b1022	pgaC	18	66	1.82213	0.691528	2.63493	0.00841551	0.0422216	no	yes
NC_000913.3	4526106	4526888	-	b4300	sgcR	58	206	1.83622	0.39113	4.69466	2.67046e-06	5.2868e-05	no	yes
NC_000913.3	2801348	2803492	+	b2675	nrdE	29	107	1.84065	0.458781	4.01206	6.01922e-05	0.000762376	no	yes
NC_000913.3	3648528	3648881	+	b3501	arsR	11	40	1.84367	0.70515	2.61457	0.00893386	0.0438707	no	no
NC_000913.3	2040483	2041118	+	b1972	yedZ	65	237	1.84721	0.379876	4.86266	1.15821e-06	2.61042e-05	no	no
NC_000913.3	2425230	2425916	-	b2308	hisQ	226	812	1.84861	0.333908	5.53629	3.08947e-08	9.98397e-07	no	yes
NC_000913.3	3768639	3768890	+	b4650	yibS	30	108	1.85534	0.532011	3.48741	0.000487719	0.00458019	no	yes
NC_000913.3	4576912	4577958	-	b4345	mcrC	66	243	1.85904	0.41523	4.47713	7.56516e-06	0.000129878	no	no
NC_000913.3	624885	626060	+	b0593	entC	16	56	1.89992	0.67871	2.79931	0.00512124	0.0294605	no	yes
NC_000913.3	594760	595443	-	b0571	cusR	1427	5345	1.90633	0.492691	3.86922	0.000109186	0.00130046	no	no
NC_000913.3	1082243	1083370	+	b1018	efeO	43	162	1.91261	0.5597	3.41721	0.000632663	0.00566924	no	yes
NC_000913.3	468871	470643	+	b0448	mdlA	1105	4182	1.92213	0.279331	6.88119	5.93557e-12	5.11506e-10	no	no
NC_000913.3	2788985	2789962	+	b2659	csiD	98	370	1.92324	0.584079	3.29278	0.000992029	0.00802941	no	yes
NC_000913.3	573956	574339	+	b0551	quuD	13	47	1.93768	0.591403	3.27642	0.00105133	0.00838585	no	no
NC_000913.3	3860283	3861176	+	b3680	yidL	25	95	1.9578	0.502342	3.89734	9.72561e-05	0.00117752	no	yes
NC_000913.3	3639385	3639720	-	b3494	uspB	40	155	1.96332	0.456529	4.30054	1.70381e-05	0.000265541	no	no
NC_000913.3	312112	312339	+	b0295	ykgL	26	104	1.9788	0.652559	3.03238	0.00242635	0.0167144	no	no
NC_000913.3	2847415	2849241	-	b2723	hycC	35	139	1.98128	0.46618	4.25004	2.13734e-05	0.000321698	no	yes
NC_000913.3	2490256	2491950	-	b2373	oxc	13	52	1.99029	0.744613	2.67292	0.00751943	0.0390637	no	yes
NC_000913.3	346857	348443	-	b0330	prpR	78	309	1.99817	0.464801	4.29898	1.71583e-05	0.000265839	no	yes
NC_000913.3	3339256	3340065	-	b3195	mlaF	1742	6989	2.00283	0.35102	5.70575	1.15834e-08	4.35121e-07	no	no
NC_000913.3	1446378	1447283	-	b1384	feaR	206	828	2.00559	0.347925	5.76442	8.19408e-09	3.27391e-07	no	yes
NC_000913.3	2765918	2766991	+	b2630	rnlA	2061	8296	2.00807	0.304858	6.58689	4.49144e-11	2.99089e-09	no	no
NC_000913.3	2496921	2496992	+	b4680	ypdK	24	98	2.02489	0.47913	4.22617	2.37703e-05	0.000354251	no	yes
NC_000913.3	3590024	3590911	-	b3452	ugpA	16	69	2.03804	0.665594	3.06199	0.00219872	0.015536	no	yes
NC_000913.3	1908925	1909164	+	b4536	yobH	51	216	2.04039	0.368779	5.53282	3.15131e-08	1.01095e-06	no	yes
NC_000913.3	1193827	1194288	-	b1134	nudJ	139	576	2.04753	0.466957	4.38484	1.16071e-05	0.000188938	no	no
NC_000913.3	1419322	1419456	-	b1355	ydaG	8	36	2.12701	0.781623	2.72127	0.00650317	0.0355491	no	yes
NC_000913.3	3861173	3861987	-	b4556	glvG	115	502	2.1307	0.445542	4.78227	1.7333e-06	3.61036e-05	no	no
NC_000913.3	4540957	4541559	+	b4312	fimB	46	200	2.14481	0.37728	5.68494	1.30862e-08	4.75322e-07	no	no
NC_000913.3	29651	30799	+	b0032	carA	42	189	2.16645	0.394509	5.4915	3.98538e-08	1.2335e-06	no	no
NC_000913.3	1858850	1860229	-	b1775	ydjK	9	38	2.16858	0.784552	2.7641	0.00570792	0.0320797	no	no
NC_000913.3	2792735	2794015	+	b2662	gabT	141	634	2.17017	0.542769	3.99833	6.37905e-05	0.000800532	no	yes
NC_000913.3	1965043	1966191	-	b1880	flhB	6900	31091	2.17159	0.287404	7.55587	4.16065e-14	5.38246e-12	no	no
NC_000913.3	1084992	1086056	+	b1020	phoH	136	614	2.17791	0.484993	4.4906	7.10232e-06	0.000122411	no	yes
NC_000913.3	2663442	2664245	+	b2533	suhB	1870	8467	2.17968	0.469004	4.64746	3.36041e-06	6.31153e-05	no	yes
NC_000913.3	1883188	1884633	+	b1801	yeaV	14	65	2.18496	0.536656	4.07143	4.67249e-05	0.000609365	no	no
NC_000913.3	1462125	1463438	+	b1398	paaK	406	1854	2.19072	0.469285	4.66822	3.03823e-06	5.83101e-05	no	yes
NC_000913.3	2789982	2791250	+	b2660	lhgO	108	501	2.2136	0.555131	3.98752	6.67671e-05	0.000831278	no	yes
NC_000913.3	3598555	3599658	-	b3460	livJ	32	151	2.21751	0.426737	5.19644	2.03137e-07	5.44382e-06	no	yes
NC_000913.3	3463922	3465085	+	b3333	gspL	66	314	2.22136	0.395795	5.61241	1.9953e-08	6.95979e-07	no	no
NC_000913.3	4490141	4491139	-	b4264	idnR	45	212	2.22405	0.389236	5.71389	1.10425e-08	4.22015e-07	no	no
NC_000913.3	1523307	1524368	+	b1452	yncE	102	480	2.22477	0.334159	6.65781	2.77932e-11	1.97018e-09	no	no
NC_000913.3	3842455	3843789	-	b3664	adeQ	16	76	2.24325	0.55038	4.07582	4.5852e-05	0.000603351	no	no
NC_000913.3	169778	170575	+	b0151	fhuC	25	120	2.25283	0.451083	4.99427	5.9059e-07	1.41838e-05	no	no
NC_000913.3	4027609	4028772	-	b3845	fadA	294	1401	2.25667	0.502377	4.49198	7.05647e-06	0.000122099	no	no
NC_000913.3	894991	896124	+	b0855	potG	17	81	2.26176	0.64344	3.51511	0.00043958	0.0041999	no	yes
NC_000913.3	4424516	4424791	-	b4199	yjfY	63	305	2.28712	0.47084	4.85753	1.18859e-06	2.65171e-05	no	yes
NC_000913.3	3511060	3511422	-	b3382	yhfY	22	109	2.31814	0.526146	4.40589	1.05349e-05	0.000174063	no	no
NC_000913.3	1656184	1656744	+	b1584	speG	225	1155	2.36337	0.298025	7.93011	2.18957e-15	4.00965e-13	no	no
NC_000913.3	2796870	2797028	-	b2666	yqaE	178	915	2.36643	0.400793	5.90436	3.54024e-09	1.58299e-07	no	yes
NC_000913.3	1560931	1562481	-	b1487	ddpA	20	103	2.37509	0.610482	3.89051	0.000100033	0.00120782	no	yes
NC_000913.3	1092876	1094234	+	b1025	ycdT	64	327	2.38255	0.370766	6.42602	1.30985e-10	7.99554e-09	no	yes
NC_000913.3	3727407	3727748	-	b3563	yiaB	6	32	2.40064	0.777377	3.08813	0.00201417	0.0144882	no	no
NC_000913.3	1086106	1086519	-	b1021	pgaD	4	26	2.42481	0.893699	2.71323	0.00666316	0.0361538	no	no
NC_000913.3	2575470	2575805	-	b2462	eutS	7	39	2.43187	0.734819	3.30948	0.000934708	0.00773642	no	no
NC_000913.3	2232878	2233597	+	b2144	sanA	148	812	2.43926	0.366167	6.6616	2.7086e-11	1.95152e-09	no	no
NC_000913.3	3418390	3418611	+	b3267	yhdV	6	32	2.44296	0.900775	2.71207	0.00668648	0.0362121	no	no
NC_000913.3	382739	383935	-	b0363	yaiP	9	52	2.46469	0.72923	3.37985	0.000725241	0.00626215	no	yes
NC_000913.3	3466797	3466991	-	b3337	bfd	30	162	2.46733	0.492176	5.01312	5.35558e-07	1.30765e-05	no	yes
NC_000913.3	2947607	2947683	+	b2816	metV	477	2661	2.48438	0.488341	5.08739	3.6303e-07	9.30508e-06	yes	yes
NC_000913.3	2151711	2152472	-	b2072	yegK	6	34	2.4952	0.861374	2.89677	0.00377027	0.0232353	no	no
NC_000913.3	3768177	3768638	+	b3596	yibG	8	43	2.49639	0.933044	2.67554	0.00746098	0.038898	no	yes
NC_000913.3	1460893	1462098	+	b1397	paaJ	370	2092	2.50129	0.433647	5.76802	8.02065e-09	3.26396e-07	no	yes
NC_000913.3	4506626	4506856	-	b4281	yjhD	8	42	2.51852	0.762494	3.30301	0.000956532	0.00785786	yes	yes
NC_000913.3	2668006	2668896	-	b2537	hcaR	156	898	2.52856	0.430149	5.87834	4.14404e-09	1.78559e-07	no	yes
NC_000913.3	4194204	4196099	-	b3994	thiC	68	407	2.57181	0.418851	6.14015	8.2444e-10	4.36556e-08	no	yes
NC_000913.3	1451597	1453642	-	b1387	paaZ	50	302	2.59032	0.523409	4.94894	7.46192e-07	1.743e-05	no	yes
NC_000913.3	1212703	1213107	-	b1161	ycgX	14	87	2.59251	0.567567	4.56777	4.9294e-06	8.9096e-05	no	no
NC_000913.3	1219601	1222248	+	b4491	ycgH	55	347	2.64421	0.372566	7.0973	1.27214e-12	1.11821e-10	no	no
NC_000913.3	1079305	1080813	+	b1015	putP	4511	29506	2.70969	0.514707	5.26453	1.40546e-07	3.8849e-06	no	yes
NC_000913.3	1453927	1454856	+	b1388	paaA	263	1716	2.71095	0.458946	5.90691	3.48575e-09	1.58299e-07	no	yes
NC_000913.3	1828256	1829734	-	b1746	astD	185	1219	2.71738	0.612803	4.43434	9.23544e-06	0.000156114	no	yes
NC_000913.3	2520931	2521006	+	b2401	valU	523	3577	2.77499	0.455481	6.09243	1.11207e-09	5.81852e-08	no	no
NC_000913.3	1826916	1828259	-	b1745	astB	135	926	2.77925	0.963296	2.88514	0.00391234	0.0238484	no	yes
NC_000913.3	2254245	2255186	-	b2162	rihB	9	66	2.7903	0.711166	3.92355	8.72538e-05	0.00106522	no	no
NC_000913.3	1460471	1460893	+	b1396	paaI	37	260	2.80033	0.569424	4.91783	8.75074e-07	2.02418e-05	no	yes
NC_000913.3	897989	898477	+	b0858	ybjO	14	103	2.83734	0.561998	5.04867	4.44894e-07	1.11732e-05	no	yes
NC_000913.3	612737	613939	+	b0585	fes	5	34	2.84175	0.946687	3.00179	0.00268401	0.018037	no	yes
NC_000913.3	582953	583135	+	b0563	tfaX	6	45	2.8778	0.81373	3.53656	0.000405379	0.00392432	no	no
NC_000913.3	1081356	1082185	+	b4490	efeU	63	463	2.89389	0.404915	7.14691	8.87505e-13	8.12621e-11	no	yes
NC_000913.3	3867009	3867422	-	b3687	ibpA	27	205	2.94559	0.446026	6.60409	3.99979e-11	2.70447e-09	no	yes
NC_000913.3	4285413	4287371	-	b4069	acs	1327	10274	2.95358	0.478088	6.17789	6.49634e-10	3.52487e-08	no	yes
NC_000913.3	2474032	2474856	+	b2360	yfdQ	3	28	2.95624	1.13134	2.61305	0.0089738	0.0440177	no	no
NC_000913.3	3768892	3769256	+	b4651	yibW	2	19	3.00221	1.10732	2.71124	0.00670326	0.0362372	no	yes
NC_000913.3	4283253	4284902	-	b4067	actP	308	2689	3.12821	0.514849	6.07598	1.23232e-09	6.22533e-08	no	yes
NC_000913.3	3131341	3132408	-	b2983	yghQ	4	32	3.14086	0.967536	3.24625	0.00116938	0.0091993	no	no
NC_000913.3	4284899	4285213	-	b4068	yjcH	124	1105	3.1556	0.968538	3.25811	0.00112157	0.0088816	no	yes
NC_000913.3	4604875	4605663	-	b4367	fhuF	59	536	3.18519	0.443472	7.1824	6.84988e-13	7.02384e-11	no	yes
NC_000913.3	1830762	1831982	-	b1748	astC	222	2029	3.19353	0.515406	6.19614	5.78648e-10	3.17895e-08	no	yes
NC_000913.3	2042368	2042898	+	b1974	yodB	2	22	3.21495	1.20915	2.65886	0.00784063	0.0402565	no	no
NC_000913.3	1232500	1233030	-	b1185	dsbB	4502	42100	3.22515	0.986162	3.27041	0.00107392	0.00852944	no	yes
NC_000913.3	2970420	2971133	+	b2832	ygdQ	693	6608	3.25682	0.38276	8.50877	1.75784e-17	4.82857e-15	no	yes
NC_000913.3	1048688	1049332	-	b0986	gfcB	10	92	3.25918	0.674826	4.82967	1.36761e-06	2.97556e-05	no	yes
NC_000913.3	3664986	3665810	-	b3516	gadX	8	81	3.27952	0.703696	4.66042	3.15571e-06	5.98266e-05	no	yes
NC_000913.3	4508676	4508942	-	b4561	insM	55	537	3.29686	0.37525	8.78577	1.55293e-18	4.55008e-16	no	yes
NC_000913.3	2192515	2192796	-	b2112	yehE	6	66	3.42037	0.803967	4.25437	2.09639e-05	0.000317712	no	yes
NC_000913.3	528640	529130	+	b0501	ybbD	2	26	3.4424	1.12969	3.04719	0.00230989	0.0160893	no	no
NC_000913.3	708334	709740	+	b0681	chiP	70	826	3.52917	0.436567	8.08391	6.27226e-16	1.37833e-13	no	yes
NC_000913.3	1459054	1460481	+	b1395	paaH	207	2392	3.53228	0.464151	7.61021	2.73653e-14	3.75845e-12	no	yes
NC_000913.3	1455925	1456422	+	b1391	paaD	138	1591	3.53413	0.49638	7.11982	1.08071e-12	9.69329e-11	no	yes
NC_000913.3	4299564	4301030	-	b4080	mdtP	20	246	3.63061	0.578275	6.27834	3.42199e-10	1.9532e-08	yes	yes
NC_000913.3	765984	767960	+	b0731	mngA	12	138	3.6439	0.625939	5.8215	5.83232e-09	2.44124e-07	no	yes
NC_000913.3	4640402	4640542	+	b4402	yjjY	91	1148	3.64418	0.430981	8.45556	2.77759e-17	7.1809e-15	no	no
NC_000913.3	1454868	1455155	+	b1389	paaB	18	232	3.67528	0.616924	5.95742	2.56244e-09	1.18547e-07	no	yes
NC_000913.3	345404	345649	+	b0327	yahM	10	141	3.72834	0.728481	5.11797	3.0885e-07	8.12811e-06	no	yes
NC_000913.3	1456430	1457500	+	b1392	paaE	91	1213	3.73799	0.499264	7.48699	7.04715e-14	8.37087e-12	no	yes
NC_000913.3	3726924	3727361	-	b3562	yiaA	17	232	3.76582	0.480333	7.84002	4.50488e-15	7.91957e-13	no	yes
NC_000913.3	1458264	1459052	+	b1394	paaG	107	1499	3.81221	0.491612	7.7545	8.86954e-15	1.34419e-12	no	yes
NC_000913.3	1825955	1826923	-	b1744	astE	59	852	3.84786	0.562601	6.83941	7.95189e-12	6.59406e-10	no	yes
NC_000913.3	1455164	1455910	+	b1390	paaC	109	1617	3.90123	0.488638	7.98389	1.41788e-15	2.83253e-13	no	yes
NC_000913.3	3132454	3133212	-	b2984	yghR	3	54	3.90193	1.00707	3.87454	0.000106827	0.0012793	no	yes
NC_000913.3	3861987	3863603	-	b3683	glvC	6	93	3.93804	0.724654	5.43438	5.49877e-08	1.6667e-06	no	yes
NC_000913.3	1457497	1458264	+	b1393	paaF	46	740	4.02455	0.5473	7.35347	1.93122e-13	2.17633e-11	no	yes
NC_000913.3	3754105	3754428	-	b3587	yiaW	1	22	4.19041	1.47801	2.83517	0.00458013	0.0271656	no	yes
NC_000913.3	2629792	2630310	+	b2505	yfgH	0	10	4.46284	1.73254	2.5759	0.00999796	0.0481282	no	no
NC_000913.3	1216748	1216996	+	b1167	ymgC	1	30	4.64352	1.55187	2.99222	0.00276957	0.0185553	no	yes
NC_000913.3	1829731	1830765	-	b1747	astA	36	915	4.65299	1.12175	4.14796	3.35445e-05	0.000469516	no	yes
NC_000913.3	2492004	2493254	-	b2374	frc	0	12	4.70307	1.64214	2.86399	0.00418336	0.0252553	no	no
NC_000913.3	4426628	4427422	-	b4204	yjfZ	0	12	4.71147	1.66148	2.83571	0.00457246	0.0271567	no	yes
NC_000913.3	1216068	1216340	+	b1165	ymgA	2	86	5.1707	1.18405	4.36697	1.25984e-05	0.000200613	no	no
NC_000913.3	2472878	2473585	-	b2358	oweS	0	18	5.34019	1.71759	3.10912	0.00187644	0.0136766	no	no

## Sheet: short RNA seq Hfq co-IP
Table S3. (C) DESeq2 analysis of gene expression in short RNA seq Hfq co-IP samples
genome	left	right	strand	locus	name	KR10000 IP	NRD999 IP	log2FoldChange	lfcSE	stat	pvalue	padj	Fold change > 1.5 and padj < 0.05 in short RNA seq
NC_000913.3	3309033	3311168	-	b3164	pnp	5508	73	-6.22905	0.266898	-23.3387	1.79625e-120	7.73823e-117	yes
NC_000913.3	4290476	4291432	+	b4073	nrfD	3026	148	-4.35514	0.38272	-11.3794	5.29433e-30	3.25828e-27	yes
NC_000913.3	2153349	2153408	-	b4667	ibsA	29	2	-4.2401	0.764188	-5.54851	2.88111e-08	4.6661e-07	no
NC_000913.3	3271867	3272751	-	b3125	garR	3841	226	-4.08774	0.42854	-9.53877	1.44534e-21	2.965e-19	yes
NC_000913.3	3215598	3215673	+	b3069	ileX	13	1	-4.06802	1.08069	-3.76427	0.000167035	0.00107561	yes
NC_000913.3	535710	536486	+	b0508	hyi	820	53	-3.95978	0.496701	-7.97216	1.55926e-15	1.15815e-13	yes
NC_000913.3	3946957	3947032	+	b3761	trpT	13371	907	-3.88223	0.926538	-4.19004	2.78902e-05	0.000222915	no
NC_000913.3	4175754	4175829	+	b3979	thrT	1637	112	-3.8747	0.509231	-7.60893	2.76384e-14	1.67699e-12	yes
NC_000913.3	225381	225457	+	b0202	ileV	32104	2251	-3.83385	0.547413	-7.00357	2.49517e-12	9.26656e-11	yes
NC_000913.3	3427076	3427152	-	b3277	ileU	32018	2259	-3.82531	0.549515	-6.96123	3.37303e-12	1.18797e-10	yes
NC_000913.3	4037141	4037217	+	b3852	ileT	31417	2221	-3.82239	0.549146	-6.96061	3.38792e-12	1.18797e-10	yes
NC_000913.3	3272787	3273557	-	b3126	garL	5067	374	-3.76061	0.476301	-7.89545	2.89273e-15	2.00998e-13	yes
NC_000913.3	321608	322327	+	b0306	ykgE	2659	200	-3.7345	0.230014	-16.236	2.80785e-59	6.04811e-56	yes
NC_000913.3	532451	532933	+	b0505	allA	1166	90	-3.7007	0.338625	-10.9286	8.41206e-28	3.28441e-25	yes
NC_000913.3	2230624	2231022	+	b2141	yohJ	2395	190	-3.65654	0.34871	-10.4859	1.00271e-25	3.08549e-23	yes
NC_000913.3	4356470	4358617	-	b4131	cadA	413	33	-3.62713	0.331639	-10.937	7.67064e-28	3.28441e-25	yes
NC_000913.3	3195141	3195200	+	b4666	ibsE	17	2	-3.47693	0.827101	-4.20375	2.6253e-05	0.000211398	no
NC_000913.3	1491962	1492129	-	b1420	mokB	51	5	-3.44396	0.707534	-4.86755	1.12988e-06	1.3263e-05	no
NC_000913.3	2918045	2919385	-	b2787	gudD	2050	198	-3.37092	0.418734	-8.05026	8.26213e-16	6.71571e-14	yes
NC_000913.3	3423580	3423655	-	b3273	thrV	2536	247	-3.35939	0.581339	-5.77871	7.52738e-09	1.37991e-07	yes
NC_000913.3	533916	535697	+	b0507	gcl	913	90	-3.34899	0.512124	-6.53941	6.17639e-11	1.65266e-09	yes
NC_000913.3	3270625	3271770	-	b3124	garK	2690	264	-3.34621	0.483918	-6.91483	4.68424e-12	1.52877e-10	yes
NC_000913.3	2299565	2300260	-	b2205	napG	530	52	-3.34517	0.357324	-9.3617	7.84606e-21	1.35203e-18	yes
NC_000913.3	1409129	1409250	+	b4699	fnrS	103722	10506	-3.30341	0.323648	-10.2068	1.84856e-24	4.97724e-22	yes
NC_000913.3	3322072	3322158	-	b3174	leuU	1410	144	-3.28793	0.538625	-6.1043	1.0325e-09	2.11492e-08	yes
NC_000913.3	4392472	4392547	+	b4164	glyX	45	5	-3.23483	1.19187	-2.71407	0.00664624	0.0247896	no
NC_000913.3	4175673	4175747	+	b3978	glyT	3085	329	-3.22718	0.444911	-7.25354	4.06012e-13	1.84116e-11	yes
NC_000913.3	3275282	3276853	+	b3128	garD	25057	2680	-3.22499	0.521666	-6.1821	6.32537e-10	1.36249e-08	yes
NC_000913.3	1991815	1991901	-	b1909	leuZ	3707	417	-3.15152	0.592873	-5.31568	1.06257e-07	1.57847e-06	yes
NC_000913.3	4496405	4496489	+	b4270	leuX	3896	449	-3.11701	0.533892	-5.83827	5.27446e-09	1.00542e-07	yes
NC_000913.3	2373648	2375003	-	b2260	menE	1497	173	-3.11301	0.27159	-11.4622	2.04294e-30	1.75342e-27	no
NC_000913.3	1550461	1551345	+	b1475	fdnH	343	40	-3.11099	0.344823	-9.02199	1.84697e-19	2.65225e-17	yes
NC_000913.3	2755593	2755955	+	b2621	ssrA	131387	15296	-3.10263	0.425147	-7.29778	2.92551e-13	1.35517e-11	no
NC_000913.3	4289808	4290479	+	b4072	nrfC	311	36	-3.10166	0.468707	-6.61747	3.65393e-11	1.02883e-09	yes
NC_000913.3	2058027	2058102	-	b1984	asnW	5167	604	-3.09612	0.471333	-6.56885	5.07068e-11	1.39137e-09	yes
NC_000913.3	537633	539087	+	b0511	ybbW	8290	980	-3.08116	0.39551	-7.79036	6.68196e-15	4.3615e-13	yes
NC_000913.3	322338	323765	+	b0307	ykgF	4076	487	-3.06458	0.275349	-11.1298	8.98358e-29	4.83766e-26	yes
NC_000913.3	780843	780918	+	b0745	lysW	17	2	-3.04428	0.644751	-4.72164	2.33947e-06	2.51332e-05	yes
NC_000913.3	2297657	2298259	-	b2202	napC	923	115	-3.00694	0.403609	-7.45014	9.32406e-14	4.89854e-12	yes
NC_000913.3	2062260	2062335	+	b1989	asnV	5232	654	-3.00121	0.477708	-6.28253	3.33102e-10	7.55266e-09	yes
NC_000913.3	4289245	4289811	+	b4071	nrfB	356	45	-2.98172	0.354998	-8.39927	4.49278e-17	4.39884e-15	yes
NC_000913.3	3169284	3169676	-	b3024	ygiW	738	94	-2.97203	0.347707	-8.54752	1.25758e-17	1.4257e-15	yes
NC_000913.3	324696	325364	-	b0310	ykgH	409	52	-2.97169	0.347936	-8.5409	1.33175e-17	1.47107e-15	no
NC_000913.3	3658366	3658893	+	b3512	gadE	67	9	-2.96579	0.740588	-4.00464	6.21114e-05	0.000450464	no
NC_000913.3	1991914	1991987	-	b1910	cysT	9813	1260	-2.96177	0.484796	-6.10931	1.00061e-09	2.07242e-08	no
NC_000913.3	696664	696740	-	b0666	metU	119	15	-2.94985	0.616048	-4.78835	1.68161e-06	1.86711e-05	yes
NC_000913.3	1551338	1551991	+	b1476	fdnI	227	30	-2.9434	0.310474	-9.48034	2.53453e-21	4.96307e-19	yes
NC_000913.3	4358697	4360031	-	b4132	cadB	160	21	-2.9407	0.403454	-7.28882	3.12673e-13	1.43297e-11	yes
NC_000913.3	2521253	2521328	+	b2404	lysV	12	2	-2.92192	0.719742	-4.05968	4.91397e-05	0.00036499	yes
NC_000913.3	4168372	4168447	+	b3969	gltT	926	123	-2.91748	0.513442	-5.6822	1.3297e-08	2.35159e-07	yes
NC_000913.3	944033	944896	+	b0896	dmsC	747	99	-2.91697	0.436095	-6.68885	2.24937e-11	6.5475e-10	yes
NC_000913.3	1285139	1285849	+	b1226	narJ	724	96	-2.90842	0.367784	-7.90796	2.61632e-15	1.84772e-13	yes
NC_000913.3	3147897	3148937	+	b3001	gpr	14247	1906	-2.90162	0.221276	-13.1132	2.76834e-39	3.97534e-36	yes
NC_000913.3	2059851	2059926	+	b1986	asnU	5410	728	-2.89451	0.458074	-6.31887	2.63479e-10	6.1355e-09	yes
NC_000913.3	1285849	1286526	+	b1227	narI	2526	342	-2.88599	0.342721	-8.42082	3.73858e-17	3.74554e-15	yes
NC_000913.3	2729369	2729444	-	b2590	gltW	927	126	-2.88043	0.518507	-5.55524	2.77223e-08	4.50671e-07	yes
NC_000913.3	1746435	1746511	+	b1665	valV	1035	144	-2.85061	0.531685	-5.36147	8.25463e-08	1.23906e-06	yes
NC_000913.3	3270216	3270592	-	b3123	rnpB	16080	2243	-2.84188	0.461883	-6.1528	7.61244e-10	1.60757e-08	no
NC_000913.3	536586	537464	+	b0509	glxR	417	58	-2.83738	0.508572	-5.57911	2.41754e-08	4.00567e-07	yes
NC_000913.3	4379783	4380517	-	b4153	frdB	3720	526	-2.8216	0.451164	-6.25404	3.99967e-10	8.97426e-09	yes
NC_000913.3	1649382	1649434	+	b1574	dicF	2001	285	-2.81288	0.484609	-5.80443	6.45868e-09	1.19931e-07	yes
NC_000913.3	4175388	4175463	+	b3976	thrU	10619	1512	-2.81241	0.457836	-6.14283	8.10637e-10	1.69526e-08	yes
NC_000913.3	2295583	2296320	-	b2199	ccmC	2501	361	-2.7918	0.233607	-11.9508	6.42698e-33	6.92186e-30	yes
NC_000913.3	2919406	2920746	-	b2788	gudX	2927	423	-2.7916	0.438097	-6.3721	1.86454e-10	4.43782e-09	yes
NC_000913.3	2167114	2167200	+	b4438	cyaR	691434	99881	-2.79131	0.342035	-8.16089	3.32568e-16	2.80922e-14	yes
NC_000913.3	686839	687747	-	b0655	gltI	1757151	254520	-2.78739	0.387932	-7.18526	6.708e-13	2.80564e-11	no
NC_000913.3	3099682	3100728	-	b2957	ansB	7002	1017	-2.78378	0.254902	-10.921	9.14878e-28	3.28441e-25	yes
NC_000913.3	3144154	3145140	-	b2996	hybA	995	147	-2.75761	0.323718	-8.51854	1.61571e-17	1.74012e-15	yes
NC_000913.3	236931	237007	+	b0216	aspV	1925	286	-2.74883	0.532623	-5.16093	2.45732e-07	3.36067e-06	yes
NC_000913.3	696963	697047	-	b0672	leuW	529	79	-2.741	0.419506	-6.53387	6.40905e-11	1.69388e-09	yes
NC_000913.3	1097565	1097652	-	b1032	serX	2488	375	-2.72904	0.364204	-7.49317	6.72295e-14	3.65189e-12	yes
NC_000913.3	1223564	1223907	+	b4521	ycgI	956	147	-2.69976	0.350837	-7.69521	1.41266e-14	9.08321e-13	no
NC_000913.3	2754896	2755378	+	b2620	smpB	22231	3425	-2.69827	0.285478	-9.45177	3.33153e-21	6.24009e-19	no
NC_000913.3	925884	925971	-	b0883	serW	2555	399	-2.67921	0.356573	-7.51378	5.74419e-14	3.21376e-12	yes
NC_000913.3	323758	324453	+	b0308	ykgG	1293	206	-2.64711	0.241169	-10.9762	4.97483e-28	2.38128e-25	yes
NC_000913.3	3265039	3266028	-	b3117	tdcB	9195	1471	-2.64372	0.523337	-5.05165	4.38e-07	5.70062e-06	yes
NC_000913.3	3273573	3274907	-	b3127	garP	18387	2949	-2.6403	0.472719	-5.58535	2.33234e-08	3.90961e-07	yes
NC_000913.3	3979956	3980696	+	b3794	wecG	1564	251	-2.63862	0.251842	-10.4773	1.09853e-25	3.15499e-23	no
NC_000913.3	3258285	3259649	-	b4471	tdcG	36543	5971	-2.6136	0.392136	-6.66503	2.64606e-11	7.65049e-10	yes
NC_000913.3	1287538	1287622	-	b1231	tyrT	300	49	-2.60851	0.539723	-4.83306	1.3445e-06	1.54562e-05	yes
NC_000913.3	3496551	3496877	+	b3366	nirD	212	35	-2.59657	0.364396	-7.1257	1.03552e-12	4.20853e-11	no
NC_000913.3	1314020	1314658	+	b1256	ompW	31826	5298	-2.58671	0.347712	-7.43924	1.01267e-13	5.13246e-12	yes
NC_000913.3	1547401	1550448	+	b1474	fdnG	4958	832	-2.57441	0.369883	-6.96007	3.40107e-12	1.18797e-10	yes
NC_000913.3	2297021	2297644	-	b2201	ccmA	1462	248	-2.55742	0.256294	-9.97843	1.89439e-23	4.8006e-21	no
NC_000913.3	3836222	3836316	+	b3658	selC	3961	678	-2.54628	0.375695	-6.77752	1.22256e-11	3.68306e-10	yes
NC_000913.3	2025227	2025313	-	b1954	dsrA	2664	459	-2.53578	0.334505	-7.58069	3.43723e-14	2.02844e-12	no
NC_000913.3	943414	944031	+	b0895	dmsB	137	24	-2.52871	0.460379	-5.49268	3.95883e-08	6.27009e-07	yes
NC_000913.3	2249717	2250766	+	b2158	yeiH	3224	572	-2.49586	0.317334	-7.8651	3.68798e-15	2.48247e-13	no
NC_000913.3	3262452	3263660	-	b3115	tdcD	3111	552	-2.49566	0.399623	-6.24503	4.23717e-10	9.45789e-09	yes
NC_000913.3	262871	262946	+	b0244	thrW	621	110	-2.49343	0.474001	-5.26039	1.43746e-07	2.09035e-06	yes
NC_000913.3	2814802	2814879	+	b4442	micA	499524	88886	-2.49052	0.310762	-8.01423	1.10826e-15	8.52569e-14	no
NC_000913.3	297206	297254	+	b4629	ptwF	546	98	-2.48514	0.565235	-4.39664	1.0994e-05	9.80581e-05	yes
NC_000913.3	1746516	1746592	+	b1666	valW	605	110	-2.45786	0.518269	-4.74244	2.11162e-06	2.2914e-05	yes
NC_000913.3	3853553	3853642	+	b4618	tisB	26	5	-2.44745	0.676417	-3.61825	0.000296597	0.00175514	yes
NC_000913.3	2298715	2299578	-	b2204	napH	1472	270	-2.44465	0.253157	-9.65667	4.60604e-22	9.92141e-20	yes
NC_000913.3	3124236	3125459	-	b4467	glcF	14182	2621	-2.4358	0.466149	-5.22537	1.73811e-07	2.48764e-06	yes
NC_000913.3	1609229	1610680	-	b1521	uxaB	1228	229	-2.42174	0.372252	-6.50564	7.73611e-11	1.99564e-09	yes
NC_000913.3	1885845	1886810	+	b1803	yeaX	341	64	-2.41901	0.41536	-5.82389	5.74943e-09	1.08634e-07	no
NC_000913.3	4424516	4424791	-	b4199	yjfY	478	90	-2.41345	0.431267	-5.5962	2.191e-08	3.68704e-07	yes
NC_000913.3	1977266	1977844	-	b1891	flhC	92910	17485	-2.40969	0.299879	-8.03552	9.31843e-16	7.43403e-14	no
NC_000913.3	16952	17006	+	b4413	sokC	494	94	-2.39354	0.341172	-7.01566	2.28873e-12	8.57376e-11	yes
NC_000913.3	2851864	2852136	+	b2728	hypC	77	15	-2.39236	0.493661	-4.84616	1.25877e-06	1.46166e-05	yes
NC_000913.3	1658069	1660495	+	b1587	ynfE	835	162	-2.36129	0.568724	-4.15191	3.29716e-05	0.000256393	yes
NC_000913.3	4614680	4615543	-	b4379	yjjW	199	39	-2.35697	0.364257	-6.47062	9.7602e-11	2.45889e-09	yes
NC_000913.3	1946115	1946180	-	b4677	yobI	216	42	-2.35518	0.428371	-5.498	3.84133e-08	6.12905e-07	no
NC_000913.3	4379377	4379772	-	b4152	frdC	2165	427	-2.34212	0.438073	-5.34642	8.97126e-08	1.34195e-06	no
NC_000913.3	940959	943403	+	b0894	dmsA	3662	723	-2.34148	0.359024	-6.52179	6.94753e-11	1.825e-09	yes
NC_000913.3	1283604	1285142	+	b1225	narH	3425	681	-2.33013	0.292246	-7.97316	1.54662e-15	1.15815e-13	yes
NC_000913.3	3385538	3385801	+	b3238	yhcN	8517	1717	-2.31044	0.364139	-6.34495	2.22493e-10	5.2377e-09	no
NC_000913.3	3440040	3441029	-	b3295	rpoA	5806	1185	-2.29285	0.31213	-7.34582	2.04498e-13	9.89863e-12	no
NC_000913.3	2818553	2818645	-	b2695	serV	1811	370	-2.29262	0.25605	-8.95379	3.43479e-19	4.62408e-17	yes
NC_000913.3	3140792	3141286	-	b2993	hybD	126	26	-2.29183	0.340797	-6.7249	1.75714e-11	5.18476e-10	yes
NC_000913.3	2729616	2731157	-	b2591	rrsG	517439	106003	-2.28729	0.301284	-7.5918	3.15498e-14	1.88773e-12	no
NC_000913.3	3427221	3428762	-	b3278	rrsD	627183	128658	-2.28534	0.311722	-7.33134	2.27863e-13	1.07872e-11	no
NC_000913.3	3941808	3943349	+	b3756	rrsC	624915	128327	-2.28384	0.312057	-7.31867	2.50446e-13	1.17274e-11	no
NC_000913.3	773042	774181	+	b0734	cydB	4960	1020	-2.28091	0.354431	-6.4354	1.23145e-10	3.06653e-09	yes
NC_000913.3	3982509	3982585	+	b3797	hisR	2805	581	-2.27284	0.341911	-6.64745	2.98209e-11	8.56457e-10	yes
NC_000913.3	4291512	4293170	+	b4074	nrfE	545	113	-2.26649	0.439892	-5.15237	2.57212e-07	3.49549e-06	yes
NC_000913.3	3785260	3786804	+	b3612	gpmM	4642	967	-2.26331	0.255971	-8.84206	9.39664e-19	1.12446e-16	no
NC_000913.3	3982606	3982692	+	b3798	leuT	448	93	-2.26309	0.247104	-9.15844	5.26549e-20	8.10133e-18	yes
NC_000913.3	4606315	4606401	-	b4370	leuQ	220	46	-2.26104	0.300585	-7.52214	5.38848e-14	3.05442e-12	yes
NC_000913.3	1167599	1168138	+	b1110	ycfJ	3454	722	-2.25739	0.270182	-8.35508	6.53892e-17	6.25993e-15	no
NC_000913.3	4227731	4229362	+	b4020	yjbB	4173	874	-2.25591	0.301173	-7.4904	6.86637e-14	3.65189e-12	no
NC_000913.3	4208147	4209688	+	b4007	rrsE	630161	132250	-2.25245	0.311896	-7.22181	5.12999e-13	2.21e-11	no
NC_000913.3	4166659	4168200	+	b3968	rrsB	637370	133860	-2.2514	0.311241	-7.23363	4.70259e-13	2.06722e-11	no
NC_000913.3	4035531	4037072	+	b3851	rrsA	639579	134347	-2.25116	0.31164	-7.22359	5.06324e-13	2.20328e-11	no
NC_000913.3	223771	225312	+	b0201	rrsH	634287	133249	-2.25101	0.310668	-7.2457	4.30209e-13	1.93056e-11	no
NC_000913.3	4209774	4209849	+	b4008	gltV	1050	223	-2.23535	0.480443	-4.65268	3.27655e-06	3.41777e-05	yes
NC_000913.3	3423668	3423787	-	b3274	rrfD	51337	10955	-2.22837	0.340028	-6.5535	5.62054e-11	1.52285e-09	no
NC_000913.3	2726069	2726188	-	b2588	rrfG	51485	11053	-2.21965	0.338125	-6.56457	5.21827e-11	1.42281e-09	no
NC_000913.3	3935288	3936253	+	b3750	rbsC	27184	5839	-2.21909	0.246874	-8.98875	2.50057e-19	3.47498e-17	no
NC_000913.3	1923164	1923284	-	b4433	sdsR	303	65	-2.21818	0.521922	-4.25002	2.13747e-05	0.000175061	yes
NC_000913.3	3946700	3946819	+	b3759	rrfC	55426	11923	-2.21682	0.320483	-6.91713	4.60898e-12	1.51805e-10	no
NC_000913.3	228756	228875	+	b0205	rrfH	55633	12022	-2.21026	0.326441	-6.77079	1.28084e-11	3.83185e-10	no
NC_000913.3	467412	468230	+	b0446	cof	12252	2654	-2.20659	0.277534	-7.95071	1.85445e-15	1.35406e-13	no
NC_000913.3	4040517	4040636	+	b3855	rrfA	52689	11437	-2.20377	0.291574	-7.55819	4.08713e-14	2.34765e-12	yes
NC_000913.3	2295377	2295586	-	b2198	ccmD	2095	457	-2.19614	0.358232	-6.13048	8.76137e-10	1.82338e-08	no
NC_000913.3	1645119	1645274	-	b1562	hokD	324	71	-2.19586	0.387258	-5.67028	1.4256e-08	2.49654e-07	no
NC_000913.3	2873387	2873992	-	b2750	cysC	101	22	-2.1914	0.391218	-5.60148	2.12527e-08	3.59046e-07	no
NC_000913.3	2291358	2292410	-	b2194	ccmH	857	188	-2.19017	0.264027	-8.29526	1.08349e-16	9.72433e-15	no
NC_000913.3	4606079	4606165	-	b4368	leuV	169	37	-2.18735	0.335946	-6.511	7.46497e-11	1.93729e-09	yes
NC_000913.3	4118845	4119330	-	b3929	rraA	8632	1904	-2.18079	0.269689	-8.08632	6.14964e-16	5.09474e-14	no
NC_000913.3	3263686	3265017	-	b3116	tdcC	4992	1106	-2.17407	0.455669	-4.77117	1.83159e-06	2.01803e-05	yes
NC_000913.3	3708616	3708692	-	b3545	proK	2338	519	-2.17134	0.585596	-3.70792	0.000208969	0.00129531	yes
NC_000913.3	4360396	4361934	-	b4133	cadC	345	77	-2.15745	0.360988	-5.97652	2.2795e-09	4.54635e-08	no
NC_000913.3	4213040	4213159	+	b4010	rrfE	47714	10698	-2.15714	0.292779	-7.36778	1.73488e-13	8.49304e-12	yes
NC_000913.3	3081913	3082671	+	b2936	loiP	5300	1193	-2.15163	0.27172	-7.91855	2.40293e-15	1.7253e-13	no
NC_000913.3	3497003	3497809	+	b3367	nirC	618	140	-2.14549	0.326022	-6.58081	4.679e-11	1.29212e-09	no
NC_000913.3	3449182	3449883	-	b3314	rpsC	4407	1000	-2.13965	0.44644	-4.79269	1.64561e-06	1.84137e-05	yes
NC_000913.3	1619574	1619957	+	b1531	marA	2886	655	-2.13928	0.427349	-5.00594	5.55887e-07	7.02276e-06	no
NC_000913.3	2191680	2192222	-	b2111	yehD	377	86	-2.13686	0.358976	-5.95267	2.63796e-09	5.213e-08	yes
NC_000913.3	1862771	1863766	+	b1779	gapA	9058	2062	-2.13482	0.238568	-8.94846	3.60472e-19	4.7058e-17	no
NC_000913.3	4595990	4597012	+	b4358	lgoD	258	59	-2.13269	0.379244	-5.62354	1.87088e-08	3.17314e-07	no
NC_000913.3	1157869	1159302	+	b1101	ptsG	4446	1016	-2.12949	0.265341	-8.02549	1.01125e-15	7.92087e-14	no
NC_000913.3	4171637	4171756	+	b3971	rrfB	46174	10576	-2.12627	0.297345	-7.15086	8.62378e-13	3.57223e-11	yes
NC_000913.3	2231019	2231714	+	b2142	yohK	356	83	-2.09681	0.377325	-5.55703	2.74399e-08	4.4777e-07	no
NC_000913.3	2662583	2663323	-	b2532	trmJ	10510	2469	-2.08948	0.25249	-8.2755	1.27923e-16	1.10573e-14	no
NC_000913.3	658031	658818	+	b4581	ybeM	1284	303	-2.08253	0.429149	-4.85271	1.21787e-06	1.42184e-05	no
NC_000913.3	3494011	3496554	+	b3365	nirB	2851	674	-2.08145	0.308417	-6.74882	1.49056e-11	4.42849e-10	no
NC_000913.3	3142986	3144164	-	b2995	hybB	625	149	-2.07254	0.39529	-5.24308	1.57917e-07	2.2829e-06	yes
NC_000913.3	1491443	1491506	-	b4597	rydC	309012	73858	-2.06483	0.568371	-3.63289	0.00028026	0.00167689	yes
NC_000913.3	1770372	1770477	+	b4431	rprA	2279	549	-2.05395	0.363511	-5.65032	1.60146e-08	2.77072e-07	yes
NC_000913.3	182463	183620	+	b0162	cdaR	14317	3462	-2.04802	0.374264	-5.47213	4.44649e-08	6.96563e-07	yes
NC_000913.3	2110138	2111019	-	b2039	rfbA	13165	3192	-2.04399	0.43961	-4.64956	3.32652e-06	3.45316e-05	no
NC_000913.3	1932115	1932756	-	b1850	eda	2035	498	-2.03169	0.259501	-7.8292	4.90977e-15	3.25405e-13	yes
NC_000913.3	2495050	2495292	-	b2377	yfdY	2646	649	-2.02771	0.363116	-5.58421	2.34771e-08	3.92013e-07	no
NC_000913.3	3277337	3277801	+	b3130	yhaV	1897	466	-2.02619	0.313431	-6.46456	1.01595e-10	2.5446e-09	no
NC_000913.3	4337168	4337929	-	b4116	adiY	165	41	-2.01979	0.448338	-4.50505	6.63568e-06	6.39519e-05	yes
NC_000913.3	1619120	1619554	+	b1530	marR	4385	1083	-2.01803	0.448143	-4.50309	6.6972e-06	6.44007e-05	no
NC_000913.3	3617015	3617779	+	b3479	nikD	394	97	-2.0178	0.4307	-4.68493	2.80055e-06	2.94263e-05	yes
NC_000913.3	225500	225575	+	b0203	alaV	2375	591	-2.00737	0.481443	-4.16949	3.05276e-05	0.00023955	yes
NC_000913.3	539147	540508	+	b0512	allB	772	192	-2.00496	0.339552	-5.90474	3.53213e-09	6.88525e-08	no
NC_000913.3	4037260	4037335	+	b3853	alaT	2332	581	-2.00454	0.478124	-4.19251	2.7589e-05	0.000220917	yes
NC_000913.3	2852136	2853257	+	b2729	hypD	579	145	-1.99813	0.446241	-4.4777	7.54528e-06	7.1597e-05	yes
NC_000913.3	4175472	4175556	+	b3977	tyrU	316	80	-1.98449	0.475209	-4.17603	2.96641e-05	0.000234913	yes
NC_000913.3	507204	507287	+	b4585	chiX	120243	30455	-1.98119	0.390476	-5.0738	3.89951e-07	5.13734e-06	no
NC_000913.3	3426958	3427033	-	b3276	alaU	2316	592	-1.96743	0.476208	-4.13146	3.60471e-05	0.000277801	yes
NC_000913.3	2998984	2999057	-	b2864	glyU	13327	3409	-1.96708	0.398886	-4.93145	8.16227e-07	9.91698e-06	yes
NC_000913.3	1619989	1620207	+	b1532	marB	174	45	-1.96376	0.399515	-4.91537	8.86166e-07	1.0634e-05	yes
NC_000913.3	4158285	4158394	-	b4458	oxyS	2584	664	-1.96092	0.308539	-6.35551	2.07735e-10	4.91717e-09	yes
NC_000913.3	4049899	4050007	+	b3864	spf	352803	90913	-1.9563	0.320507	-6.10378	1.03586e-09	2.11492e-08	no
NC_000913.3	2507916	2508242	-	b2387	fryB	103	27	-1.94708	0.634581	-3.06829	0.00215285	0.00968108	no
NC_000913.3	514401	514859	-	b0488	ybbJ	200	52	-1.9401	0.38825	-4.99705	5.8215e-07	7.31167e-06	yes
NC_000913.3	1751077	1751724	-	b1672	ydhW	334	87	-1.93867	0.443328	-4.37299	1.22556e-05	0.00010753	no
NC_000913.3	3259721	3260110	-	b3113	tdcF	151	39	-1.93859	0.424901	-4.56244	5.05633e-06	5.04229e-05	yes
NC_000913.3	1726023	1726622	+	b1649	nemR	1515	397	-1.9338	0.435281	-4.44264	8.88619e-06	8.14504e-05	no
NC_000913.3	2887354	2887409	+	b4701	sokX	76	20	-1.93052	0.450506	-4.28522	1.82556e-05	0.000153006	yes
NC_000913.3	476448	476561	+	b0455	ffs	7293	1914	-1.9302	0.316464	-6.09928	1.06545e-09	2.16507e-08	yes
NC_000913.3	3123827	3124231	-	b2977	glcG	8279	2183	-1.92291	0.551418	-3.48721	0.000488091	0.00273082	yes
NC_000913.3	832468	832950	-	b0798	ybiA	1727	458	-1.91486	0.270324	-7.08356	1.40497e-12	5.40411e-11	no
NC_000913.3	556661	556873	-	b0528	ybcJ	945	251	-1.91259	0.249535	-7.6646	1.79393e-14	1.12004e-12	no
NC_000913.3	2044549	2044624	+	b1977	asnT	5429	1443	-1.91105	0.444281	-4.30144	1.69692e-05	0.000143809	yes
NC_000913.3	178455	179153	-	b0159	mtn	5267	1401	-1.91003	0.398797	-4.78947	1.6722e-06	1.86145e-05	no
NC_000913.3	2298269	2298718	-	b2203	napB	268	72	-1.90068	0.305312	-6.22538	4.80404e-10	1.05591e-08	yes
NC_000913.3	3845776	3847167	-	b3666	uhpT	5747	1540	-1.90036	0.267713	-7.0985	1.26121e-12	4.98468e-11	no
NC_000913.3	3562013	3563518	+	b3426	glpD	128082	34592	-1.88854	0.226747	-8.32881	8.16565e-17	7.6473e-15	no
NC_000913.3	531295	532221	-	b0504	allS	362	99	-1.87541	0.419327	-4.47243	7.73373e-06	7.31707e-05	no
NC_000913.3	1660556	1662979	+	b1588	ynfF	433	119	-1.86552	0.44871	-4.15753	3.21712e-05	0.000251075	yes
NC_000913.3	3141286	3142989	-	b2994	hybC	1808	497	-1.86162	0.345694	-5.38519	7.23691e-08	1.10555e-06	yes
NC_000913.3	3243329	3244741	-	b3092	uxaC	2333	644	-1.8567	0.272401	-6.81604	9.35858e-12	2.9215e-10	yes
NC_000913.3	2235265	2236500	+	b2147	preA	5791	1599	-1.85662	0.289668	-6.40947	1.46028e-10	3.59478e-09	no
NC_000913.3	3423423	3423542	-	b3272	rrfF	71744	19975	-1.84465	0.271789	-6.78707	1.1443e-11	3.52119e-10	no
NC_000913.3	3577731	3578726	-	b3438	gntR	15630	4357	-1.84286	0.32476	-5.67451	1.39083e-08	2.44559e-07	no
NC_000913.3	3201891	3203129	+	b3056	cca	5032	1404	-1.84193	0.255714	-7.20309	5.88631e-13	2.4861e-11	no
NC_000913.3	4297219	4299366	-	b4079	fdhF	665	186	-1.84075	0.259394	-7.09634	1.28101e-12	5.01689e-11	no
NC_000913.3	4474862	4475314	+	b4252	tabA	6919	1940	-1.83448	0.491898	-3.72939	0.000191947	0.00120716	no
NC_000913.3	4606200	4606286	-	b4369	leuP	644	181	-1.8325	0.30184	-6.0711	1.27041e-09	2.55743e-08	yes
NC_000913.3	472598	472936	+	b0450	glnK	261	73	-1.82972	0.506592	-3.61182	0.000304056	0.00179681	no
NC_000913.3	1277957	1279348	+	b1223	narK	64755	18225	-1.82904	0.435924	-4.19579	2.71925e-05	0.000218147	no
NC_000913.3	3880148	3881221	-	b3700	recF	1094	309	-1.82209	0.265677	-6.85829	6.96891e-12	2.22386e-10	no
NC_000913.3	912162	913814	-	b0873	hcp	229	65	-1.82202	0.385237	-4.72961	2.24954e-06	2.42883e-05	no
NC_000913.3	3616182	3617015	+	b3478	nikC	728	206	-1.82096	0.403417	-4.51385	6.36615e-06	6.16301e-05	yes
NC_000913.3	4379007	4379366	-	b4151	frdD	659	187	-1.81919	0.378683	-4.80401	1.55522e-06	1.7585e-05	yes
NC_000913.3	4615515	4617065	-	b4380	yjjI	2116	601	-1.8149	0.302681	-5.9961	2.02116e-09	4.04983e-08	yes
NC_000913.3	4293163	4293546	+	b4075	nrfF	48	14	-1.79911	0.49549	-3.63097	0.000282353	0.00168473	no
NC_000913.3	864380	865129	-	b0826	moeB	496	143	-1.79543	0.315601	-5.68891	1.27853e-08	2.276e-07	no
NC_000913.3	850450	850965	+	b0814	ompX	384724	111032	-1.79285	0.449865	-3.9853	6.73949e-05	0.000485513	no
NC_000913.3	887423	887959	+	b0846	rcdA	1309	378	-1.79124	0.279259	-6.41427	1.41503e-10	3.50341e-09	no
NC_000913.3	2549646	2550545	-	b2431	yfeX	3860	1117	-1.78867	0.283344	-6.31271	2.74195e-10	6.31674e-09	no
NC_000913.3	2292961	2294904	-	b2196	ccmF	3405	988	-1.78464	0.292256	-6.10642	1.0189e-09	2.10021e-08	yes
NC_000913.3	2716066	2716449	-	b2579	grcA	67249	19709	-1.77069	0.342172	-5.17486	2.28088e-07	3.16969e-06	no
NC_000913.3	729134	729340	+	b0699	ybfA	16549	4856	-1.76886	0.509247	-3.47348	0.000513748	0.00285602	no
NC_000913.3	119281	120135	+	b0111	ampE	5450	1610	-1.75903	0.2655	-6.62534	3.46456e-11	9.81929e-10	no
NC_000913.3	702811	703611	-	b0678	nagB	2457	727	-1.75727	0.285293	-6.15951	7.29688e-10	1.54852e-08	no
NC_000913.3	2968447	2968977	-	b2830	rppH	8098	2403	-1.7526	0.282528	-6.20328	5.52987e-10	1.19712e-08	no
NC_000913.3	4380510	4382318	-	b4154	frdA	7861	2336	-1.75071	0.446263	-3.92305	8.74334e-05	0.00061246	yes
NC_000913.3	4545096	4547732	+	b4317	fimD	97791	29060	-1.75069	0.339118	-5.16248	2.43695e-07	3.345e-06	no
NC_000913.3	3068173	3068808	-	b2923	argO	1483	445	-1.73669	0.250371	-6.93646	4.02047e-12	1.34482e-10	no
NC_000913.3	2920748	2922100	-	b2789	gudP	3293	989	-1.73536	0.401596	-4.32117	1.55207e-05	0.000132665	yes
NC_000913.3	4326399	4326734	-	b4108	yjdM	3502	1052	-1.73493	0.391302	-4.43372	9.26209e-06	8.41913e-05	no
NC_000913.3	1992269	1992817	-	b1912	pgsA	2988	899	-1.73221	0.315211	-5.49539	3.89846e-08	6.19726e-07	yes
NC_000913.3	3055983	3056165	+	b2911	ssrS	12487	3781	-1.72367	0.304792	-5.65522	1.55647e-08	2.71468e-07	yes
NC_000913.3	4168641	4171544	+	b3970	rrlB	160583	48851	-1.71685	0.247519	-6.93623	4.02696e-12	1.34482e-10	no
NC_000913.3	1369689	1370003	+	b1308	pspE	11793	3595	-1.71388	0.230364	-7.4399	1.00759e-13	5.13246e-12	no
NC_000913.3	3423880	3426783	-	b3275	rrlD	170536	52045	-1.71226	0.245202	-6.98306	2.88819e-12	1.05444e-10	no
NC_000913.3	4037519	4040423	+	b3854	rrlA	175011	53448	-1.71124	0.246691	-6.93678	4.01143e-12	1.34482e-10	no
NC_000913.3	3943704	3946607	+	b3758	rrlC	174267	53292	-1.70932	0.244427	-6.99317	2.68741e-12	9.89517e-11	no
NC_000913.3	3140311	3140799	-	b2992	hybE	48	15	-1.70753	0.495771	-3.44419	0.000572782	0.00314337	yes
NC_000913.3	2726281	2729184	-	b2589	rrlG	161384	49511	-1.70468	0.246451	-6.91691	4.61617e-12	1.51805e-10	no
NC_000913.3	4210043	4212946	+	b4009	rrlE	159049	48906	-1.70139	0.245217	-6.93829	3.9687e-12	1.34482e-10	no
NC_000913.3	2185524	2185796	-	b2105	rcnR	432	133	-1.70008	0.370881	-4.5839	4.56392e-06	4.58307e-05	no
NC_000913.3	1052289	1053362	-	b0992	yccM	1902	585	-1.69971	0.337052	-5.04288	4.58569e-07	5.95035e-06	no
NC_000913.3	1351407	1351760	-	b1289	ycjD	554	172	-1.69143	0.291798	-5.79657	6.76855e-09	1.24611e-07	no
NC_000913.3	2924156	2924524	-	b4408	csrB	1720	533	-1.69099	0.352189	-4.80136	1.57592e-06	1.7726e-05	no
NC_000913.3	1016539	1018299	-	b0955	ycbZ	46902	14535	-1.69016	0.361931	-4.66985	3.01423e-06	3.15944e-05	no
NC_000913.3	675018	675500	+	b0643	ybeL	11748	3650	-1.68633	0.447076	-3.77192	0.000161999	0.00105263	no
NC_000913.3	695101	696276	+	b0662	ubiF	2132	663	-1.68416	0.264276	-6.37274	1.85681e-10	4.43782e-09	no
NC_000913.3	225759	228662	+	b0204	rrlH	168811	52604	-1.68216	0.241174	-6.97485	3.06191e-12	1.09923e-10	no
NC_000913.3	3110366	3110441	+	b2967	pheV	297	93	-1.68058	0.614865	-2.73326	0.00627117	0.0236569	yes
NC_000913.3	654583	655968	-	b0621	dcuC	3064	961	-1.67291	0.416043	-4.02101	5.79502e-05	0.000423853	yes
NC_000913.3	951272	953554	-	b0903	pflB	5207	1640	-1.66672	0.267146	-6.23899	4.40413e-10	9.7799e-09	no
NC_000913.3	2411439	2412089	-	b2293	yfbT	1233	391	-1.65893	0.360962	-4.59586	4.30966e-06	4.38473e-05	no
NC_000913.3	697057	697133	-	b0673	metT	130	41	-1.65889	0.570205	-2.90929	0.00362254	0.0149441	yes
NC_000913.3	3936278	3937168	+	b3751	rbsB	15848	5021	-1.65837	0.262531	-6.31687	2.66908e-10	6.18193e-09	no
NC_000913.3	2850647	2850997	+	b2726	hypA	927	295	-1.65304	0.426011	-3.88029	0.000104333	0.000716851	yes
NC_000913.3	3499448	3499615	+	b3369	yhfL	85	27	-1.65211	0.472886	-3.49369	0.0004764	0.0026863	no
NC_000913.3	3617776	3618582	+	b3480	nikE	203	65	-1.65024	0.368065	-4.48356	7.34081e-06	6.99651e-05	yes
NC_000913.3	3302489	3303367	+	b3159	yhbV	414	132	-1.64619	0.29199	-5.63781	1.72222e-08	2.95591e-07	no
NC_000913.3	2944542	2944985	+	b2811	csdE	228	73	-1.64459	0.363868	-4.51973	6.19171e-06	6.03482e-05	no
NC_000913.3	4274125	4274661	+	b4059	ssb	8947	2865	-1.64272	0.44609	-3.68249	0.000230964	0.00141334	no
NC_000913.3	3943435	3943510	+	b3757	gltU	1321	423	-1.64216	0.492853	-3.33194	0.000862417	0.00443352	yes
NC_000913.3	20815	21078	-	b0023	rpsT	15992	5131	-1.64009	0.291278	-5.63067	1.79506e-08	3.0687e-07	no
NC_000913.3	1698152	1699180	-	b1620	malI	1549	499	-1.63365	0.262761	-6.21722	5.06032e-10	1.101e-08	no
NC_000913.3	3125470	3126522	-	b4468	glcE	1588	512	-1.63255	0.512604	-3.18481	0.0014485	0.00692577	yes
NC_000913.3	1988716	1989213	+	b1905	ftnA	8769	2838	-1.62776	0.276716	-5.88242	4.04299e-09	7.84559e-08	no
NC_000913.3	2421325	2421687	+	b2303	folX	16572	5377	-1.62393	0.313403	-5.1816	2.19989e-07	3.08949e-06	no
NC_000913.3	4161124	4161771	+	b3963	fabR	20890	6810	-1.61701	0.277595	-5.82505	5.70956e-09	1.08356e-07	no
NC_000913.3	1166085	1167389	+	b1109	ndh	5568	1819	-1.61423	0.328236	-4.9179	8.74792e-07	1.05268e-05	no
NC_000913.3	1511654	1512799	+	b1440	ydcS	3135	1027	-1.61039	0.353423	-4.55655	5.20011e-06	5.16177e-05	no
NC_000913.3	1987873	1987959	-	b4663	azuC	8316	2740	-1.60154	0.385359	-4.15598	3.23903e-05	0.000252328	no
NC_000913.3	2976102	2976189	-	b4444	omrA	5276	1744	-1.59715	0.364996	-4.37581	1.20983e-05	0.000106584	no
NC_000913.3	2555228	2555728	-	b2438	eutK	37	12	-1.597	0.45775	-3.48881	0.000485178	0.00272619	no
NC_000913.3	134388	134750	+	b0119	yacL	3827	1265	-1.59687	0.338423	-4.71857	2.37511e-06	2.53895e-05	no
NC_000913.3	1733754	1734101	-	b1654	grxD	8898	2950	-1.59275	0.332551	-4.78948	1.67212e-06	1.86145e-05	no
NC_000913.3	3121634	3123805	-	b2976	glcB	21939	7275	-1.59245	0.502113	-3.17149	0.00151657	0.00720328	no
NC_000913.3	3145143	3146261	-	b2997	hybO	5700	1905	-1.58144	0.326376	-4.84544	1.2633e-06	1.46298e-05	yes
NC_000913.3	378462	379571	-	b0356	frmA	748	251	-1.57696	0.249311	-6.32526	2.52813e-10	5.91913e-09	no
NC_000913.3	1751728	1753830	-	b1673	ydhV	1056	356	-1.56838	0.600491	-2.61183	0.00900583	0.0317229	yes
NC_000913.3	786843	787595	-	b0755	gpmA	13822	4675	-1.56383	0.317123	-4.93132	8.16753e-07	9.91698e-06	no
NC_000913.3	780765	780840	+	b0744	valT	86	29	-1.56351	0.416592	-3.7531	0.000174661	0.00111804	no
NC_000913.3	4345680	4347326	-	b4122	fumB	589	199	-1.56239	0.470985	-3.31729	0.00090896	0.00461225	no
NC_000913.3	1645633	1645872	-	b1564	relB	220	75	-1.5589	0.413987	-3.76557	0.000166168	0.00107163	no
NC_000913.3	2300267	2302753	-	b2206	napA	4872	1656	-1.55676	0.252693	-6.16068	7.24332e-10	1.54476e-08	yes
NC_000913.3	3491453	3491620	-	b3362	yhfG	90	31	-1.5551	0.376689	-4.12833	3.65409e-05	0.000281104	no
NC_000913.3	3982735	3982811	+	b3799	proM	4215	1435	-1.55459	0.498316	-3.11969	0.00181039	0.00844979	yes
NC_000913.3	2810770	2811300	+	b2684	mprA	1277	436	-1.54952	0.449811	-3.44483	0.000571416	0.00314218	no
NC_000913.3	4464759	4466180	-	b4240	treB	1334	459	-1.54064	0.235709	-6.53618	6.31097e-11	1.67825e-09	no
NC_000913.3	25207	25701	+	b0027	lspA	1926	664	-1.53721	0.358814	-4.28415	1.8344e-05	0.000153448	no
NC_000913.3	954872	956632	-	b0905	ycaO	1961	679	-1.52888	0.344093	-4.44323	8.86193e-06	8.14012e-05	no
NC_000913.3	1903895	1904746	+	b1819	manZ	1436	501	-1.52009	0.215414	-7.05658	1.70653e-12	6.50595e-11	no
NC_000913.3	3245224	3246522	+	b3093	exuT	1640	574	-1.51385	0.351965	-4.30115	1.69914e-05	0.000143809	no
NC_000913.3	1121242	1121487	-	b1061	dinI	338	119	-1.51136	0.314026	-4.81286	1.48786e-06	1.69121e-05	no
NC_000913.3	2863593	2864231	+	b2738	ygbL	57	20	-1.50133	0.508971	-2.94974	0.00318043	0.013459	no
NC_000913.3	2296362	2297024	-	b2200	ccmB	763	270	-1.50095	0.430415	-3.4872	0.000488099	0.00273082	no
NC_000913.3	587982	590954	-	b0568	nfrA	1342	474	-1.5001	0.297898	-5.03561	4.76322e-07	6.12536e-06	no
NC_000913.3	3362807	3365188	+	b3216	yhcD	94	266	1.50219	0.336902	4.45882	8.24104e-06	7.70118e-05	no
NC_000913.3	669296	669907	-	b0638	cobC	103	293	1.50231	0.298236	5.0373	4.72137e-07	6.08972e-06	no
NC_000913.3	4064363	4065766	-	b3876	yihO	542	1538	1.5033	0.29908	5.0264	4.99762e-07	6.36943e-06	no
NC_000913.3	3386221	3388188	-	b3240	aaeB	56	158	1.50578	0.327792	4.5937	4.35447e-06	4.40609e-05	no
NC_000913.3	3521433	3521972	-	b3394	hofN	21	58	1.50663	0.588542	2.55993	0.0104694	0.0358523	no
NC_000913.3	3634841	3635893	+	b3491	yhiM	20	56	1.51346	0.559829	2.70343	0.00686281	0.0253468	no
NC_000913.3	3702865	3703848	-	b3541	dppD	201	576	1.51942	0.471714	3.22106	0.00127719	0.00622414	no
NC_000913.3	2036794	2038152	-	b1968	yedV	149	429	1.52885	0.298218	5.12661	2.95005e-07	3.98395e-06	no
NC_000913.3	4099491	4100525	-	b3907	rhaT	39	112	1.53042	0.458923	3.3348	0.000853593	0.00440393	no
NC_000913.3	4472399	4472533	-	b4246	pyrL	129	373	1.53177	0.491495	3.11655	0.00182981	0.00849441	no
NC_000913.3	293945	294799	-	b0279	yagM	14	39	1.53443	0.61743	2.48519	0.0129481	0.0425806	no
NC_000913.3	3442618	3442734	-	b3299	rpmJ	272	789	1.53453	0.304949	5.03207	4.85216e-07	6.22116e-06	no
NC_000913.3	3875438	3876094	+	b3696	yidX	74	213	1.5352	0.380624	4.03338	5.49793e-05	0.000404182	no
NC_000913.3	3575071	3575664	+	b3434	yhgN	186	539	1.53656	0.280186	5.48407	4.1566e-08	6.53527e-07	no
NC_000913.3	1168200	1168832	-	b1111	ycfQ	292	849	1.53865	0.268748	5.72527	1.03269e-08	1.85368e-07	no
NC_000913.3	1488232	1489671	+	b1415	aldA	7915	23000	1.53904	0.449808	3.42156	0.000622624	0.00336123	no
NC_000913.3	1086521	1087846	-	b1022	pgaC	33	97	1.54053	0.600466	2.56557	0.0103007	0.0354155	yes
NC_000913.3	966621	968369	+	b0914	msbA	1792	5222	1.54297	0.267843	5.76074	8.37461e-09	1.52227e-07	no
NC_000913.3	47246	47776	+	b0046	kefF	95	276	1.54337	0.314243	4.91138	9.04362e-07	1.08021e-05	no
NC_000913.3	2816512	2816940	-	b2689	yqaA	311	907	1.54385	0.286088	5.39643	6.79788e-08	1.04218e-06	no
NC_000913.3	4033145	4034596	+	b3849	trkH	1818	5325	1.5503	0.228634	6.78071	1.19584e-11	3.62795e-10	no
NC_000913.3	3438705	3439130	-	b3292	zntR	88	258	1.55124	0.320486	4.84028	1.29655e-06	1.49746e-05	no
NC_000913.3	1606100	1606975	+	b1517	lsrF	125	368	1.55362	0.50241	3.09234	0.00198588	0.00906269	no
NC_000913.3	1238879	1239949	+	b1190	dadX	1936	5737	1.56689	0.350663	4.46836	7.88227e-06	7.398e-05	no
NC_000913.3	1083376	1084647	+	b1019	efeB	52	155	1.56689	0.502562	3.1178	0.00182206	0.00848433	yes
NC_000913.3	774309	774602	+	b0735	ybgE	1516	4504	1.57116	0.351324	4.47211	7.74508e-06	7.31707e-05	no
NC_000913.3	4570162	4571574	-	b4340	yjiR	61	183	1.57143	0.389481	4.03468	5.46775e-05	0.000402651	no
NC_000913.3	4479730	4480926	+	b4257	yjgN	25	74	1.57239	0.508404	3.09279	0.00198281	0.00905827	no
NC_000913.3	3056241	3056789	+	b2912	fau	85	255	1.57461	0.340707	4.6216	3.80786e-06	3.93388e-05	no
NC_000913.3	2663442	2664245	+	b2533	suhB	621	1863	1.58432	0.469313	3.37583	0.00073593	0.00387578	yes
NC_000913.3	113444	114487	+	b0104	guaC	432	1299	1.58867	0.272104	5.83847	5.26822e-09	1.00542e-07	no
NC_000913.3	620196	621188	-	b0589	fepG	11	32	1.58871	0.536117	2.96335	0.00304307	0.0129926	no
NC_000913.3	149715	150953	-	b0135	yadC	22	68	1.59361	0.485606	3.28169	0.00103188	0.00516297	no
NC_000913.3	670574	671605	-	b0640	holA	255	770	1.59569	0.2786	5.72755	1.01893e-08	1.83664e-07	no
NC_000913.3	3419042	3420066	+	b3268	yhdW	20	60	1.59828	0.547856	2.91734	0.00353029	0.0146376	no
NC_000913.3	3056849	3056988	+	b4446	sibC	296	898	1.60186	0.402335	3.9814	6.85105e-05	0.000492726	no
NC_000913.3	387795	388646	+	b0368	tauD	7	23	1.60647	0.634934	2.53013	0.011402	0.038516	no
NC_000913.3	45807	47138	+	b0045	yaaU	32	99	1.61305	0.422201	3.82059	0.000133135	0.000891984	no
NC_000913.3	2183716	2184516	-	b2103	thiD	25	77	1.61613	0.573833	2.81638	0.00485681	0.0191254	no
NC_000913.3	72911	74521	-	b0067	thiP	114	349	1.61967	0.290215	5.58095	2.39212e-08	3.97886e-07	no
NC_000913.3	3195099	3195240	-	b4611	sibE	203	626	1.62455	0.32663	4.97366	6.57009e-07	8.13332e-06	no
NC_000913.3	609459	610079	-	b0583	entD	72	224	1.63575	0.357726	4.57262	4.81655e-06	4.81431e-05	no
NC_000913.3	1778390	1779301	-	b1696	ydiP	57	178	1.64304	0.376673	4.36197	1.28894e-05	0.000112404	no
NC_000913.3	619384	620199	-	b0588	fepC	14	44	1.64628	0.603368	2.72849	0.00636254	0.0239596	no
NC_000913.3	622300	623550	+	b0591	entS	54	169	1.65268	0.424626	3.8921	9.93814e-05	0.000689429	yes
NC_000913.3	3253318	3254214	-	b3105	yhaJ	537	1688	1.65331	0.243212	6.7978	1.06226e-11	3.29226e-10	no
NC_000913.3	3491725	3492297	-	b3363	ppiA	622	1957	1.65437	0.359991	4.59558	4.31552e-06	4.38473e-05	no
NC_000913.3	2522729	2523985	-	b2406	xapB	102	322	1.65636	0.302	5.48464	4.14313e-08	6.53527e-07	no
NC_000913.3	3233728	3234144	-	b3082	higA	54	170	1.65992	0.390174	4.2543	2.09708e-05	0.00017208	no
NC_000913.3	3860283	3861176	+	b3680	yidL	29	93	1.66297	0.420115	3.95836	7.54657e-05	0.000538255	yes
NC_000913.3	1449076	1451349	-	b1386	tynA	69	218	1.66381	0.310065	5.36602	8.04916e-08	1.21441e-06	no
NC_000913.3	1044664	1045803	-	b0983	gfcE	31	100	1.67874	0.386188	4.34696	1.38038e-05	0.000119172	yes
NC_000913.3	2425230	2425916	-	b2308	hisQ	663	2125	1.68035	0.317355	5.29486	1.19107e-07	1.75123e-06	yes
NC_000913.3	4369156	4370412	-	b4141	yjeH	574	1840	1.68058	0.327281	5.13496	2.82207e-07	3.8231e-06	no
NC_000913.3	621185	622189	-	b0590	fepD	421	1351	1.68272	0.60094	2.80014	0.00510808	0.0198336	no
NC_000913.3	1833401	1834111	+	b1750	ydjX	240	773	1.68731	0.382645	4.40958	1.03571e-05	9.33441e-05	no
NC_000913.3	345404	345649	+	b0327	yahM	30	97	1.68925	0.567456	2.97688	0.00291199	0.0125675	yes
NC_000913.3	4332116	4332205	+	b4703	pmrR	14	44	1.70065	0.511984	3.32168	0.000894774	0.00455099	no
NC_000913.3	1805325	1806083	-	b1722	ydiY	80	261	1.70227	0.329744	5.1624	2.43809e-07	3.345e-06	no
NC_000913.3	4088107	4089855	-	b3897	frvR	47	153	1.70419	0.383773	4.44061	8.9703e-06	8.20469e-05	no
NC_000913.3	3630968	3632590	-	b3488	yhiJ	24	77	1.70773	0.420619	4.06003	4.90661e-05	0.00036499	no
NC_000913.3	1079305	1080813	+	b1015	putP	14347	46983	1.71136	0.514202	3.32819	0.000874109	0.00448828	yes
NC_000913.3	1870385	1871860	+	b1785	yeaI	20	65	1.72272	0.540859	3.18515	0.00144678	0.00692524	no
NC_000913.3	40417	41931	-	b0040	caiT	13	44	1.73005	0.547851	3.15789	0.00158917	0.00751497	no
NC_000913.3	3187427	3189865	+	b3046	yqiG	28	93	1.73022	0.516683	3.34871	0.000811882	0.0042395	no
NC_000913.3	3671292	3671894	-	b3520	yhjB	15	51	1.73904	0.55082	3.15718	0.00159304	0.00752504	yes
NC_000913.3	2766984	2767355	+	b2631	rnlB	225	751	1.73997	0.286496	6.07328	1.25321e-09	2.53465e-08	no
NC_000913.3	1738866	1739798	-	b1659	ydhB	111	373	1.74107	0.331006	5.25993	1.44112e-07	2.09035e-06	no
NC_000913.3	1089866	1092289	-	b1024	pgaA	66	220	1.74215	0.335876	5.18687	2.13854e-07	3.03054e-06	no
NC_000913.3	1113579	1113806	+	b1050	yceK	7	24	1.74346	0.700041	2.49051	0.0127561	0.0422068	no
NC_000913.3	3892765	3893724	+	b3711	yidZ	69	232	1.74768	0.43534	4.01452	5.95667e-05	0.000434202	no
NC_000913.3	366428	367510	-	b0345	lacI	165	556	1.74805	0.353258	4.94836	7.48412e-07	9.18563e-06	no
NC_000913.3	1705767	1706348	+	b1627	rsxA	363	1222	1.75182	0.309891	5.65302	1.5765e-08	2.73853e-07	no
NC_000913.3	1479138	1480895	+	b1410	ynbC	50	167	1.75216	0.399099	4.39029	1.13197e-05	0.000100547	no
NC_000913.3	2440385	2441605	-	b2323	fabB	1645	5546	1.75373	0.270703	6.47842	9.26911e-11	2.37686e-09	no
NC_000913.3	2537749	2538483	+	b2420	yfeS	61	205	1.7599	0.425728	4.13385	3.56736e-05	0.00027591	no
NC_000913.3	2629290	2629481	+	b2504	yfgG	283	961	1.76372	0.256527	6.87538	6.18237e-12	1.98759e-10	no
NC_000913.3	2268854	2269567	+	b2174	lpxT	319	1083	1.76411	0.28676	6.15187	7.65743e-10	1.60918e-08	yes
NC_000913.3	1419765	1420241	-	b1356	racR	392	1338	1.76933	0.359011	4.92836	8.29212e-07	1.00344e-05	no
NC_000913.3	2791273	2792721	+	b2661	gabD	132	452	1.7697	0.54265	3.26122	0.00110932	0.00548676	no
NC_000913.3	3596451	3597560	-	b3458	livK	150	518	1.78658	0.317542	5.62626	1.84156e-08	3.13574e-07	yes
NC_000913.3	4132616	4133506	+	b3941	metF	72	247	1.78864	0.332543	5.37867	7.50393e-08	1.14229e-06	no
NC_000913.3	3591009	3592325	-	b3453	ugpB	164	572	1.79896	0.404411	4.44834	8.65376e-06	7.99499e-05	yes
NC_000913.3	2691157	2691340	-	b4441	glmY	163	569	1.79977	0.28644	6.28322	3.31628e-10	7.55266e-09	no
NC_000913.3	248358	250070	-	b0229	lfhA	9	32	1.8131	0.530282	3.41913	0.000628207	0.00338713	no
NC_000913.3	626070	627680	+	b0594	entE	19	68	1.81501	0.492821	3.6829	0.000230599	0.00141312	no
NC_000913.3	231122	231922	+	b0209	yafD	765	2706	1.82289	0.35013	5.20631	1.92633e-07	2.73882e-06	no
NC_000913.3	2372892	2373278	+	b2258	arnF	50	179	1.82476	0.410086	4.4497	8.59919e-06	7.96673e-05	yes
NC_000913.3	1665315	1666571	+	b1592	clcB	65	233	1.83683	0.361961	5.07466	3.88198e-07	5.12993e-06	no
NC_000913.3	1464471	1465061	+	b1400	paaY	270	964	1.83759	0.405397	4.53281	5.82052e-06	5.7118e-05	yes
NC_000913.3	3462924	3463907	+	b3332	gspK	6	20	1.8391	0.706252	2.60403	0.00921359	0.0323489	no
NC_000913.3	2995962	2996360	-	b2859	ygeO	11	39	1.84288	0.702227	2.62433	0.00868188	0.0306821	no
NC_000913.3	678852	679406	-	b0647	ybeT	12	45	1.86883	0.642302	2.90958	0.00361916	0.0149441	no
NC_000913.3	3389134	3389337	-	b3242	aaeX	18	67	1.87019	0.508165	3.68029	0.000232971	0.00142159	no
NC_000913.3	3664986	3665810	-	b3516	gadX	61	225	1.87847	0.443841	4.23229	2.31321e-05	0.000188025	yes
NC_000913.3	4510690	4511457	-	b4287	fecE	125	459	1.88071	0.422061	4.45602	8.34952e-06	7.78565e-05	no
NC_000913.3	3594203	3595480	-	b3456	livM	77	287	1.89006	0.38674	4.88714	1.02309e-06	1.20752e-05	no
NC_000913.3	4304612	4306597	-	b4083	yjcS	7	28	1.89881	0.697321	2.72301	0.00646898	0.0242968	no
NC_000913.3	2947607	2947683	+	b2816	metV	1087	4119	1.92177	0.48348	3.97487	7.04178e-05	0.0005056	yes
NC_000913.3	3960012	3960460	-	b3777	yifN	61	232	1.92768	0.353435	5.45413	4.92133e-08	7.65383e-07	yes
NC_000913.3	1577657	1579342	-	b1496	yddA	43	163	1.93079	0.728867	2.64903	0.00807238	0.0289531	no
NC_000913.3	1734435	1735250	+	b1655	mepH	320	1221	1.93119	0.232273	8.31431	9.22893e-17	8.4592e-15	no
NC_000913.3	1047945	1048691	-	b0985	gfcC	10	37	1.93444	0.661861	2.92273	0.0034698	0.0144424	no
NC_000913.3	1413984	1414793	-	b1349	recT	41	160	1.96084	0.354181	5.53627	3.08985e-08	4.98542e-07	yes
NC_000913.3	3285478	3286269	+	b3140	agaD	15	58	1.96512	0.540758	3.634	0.000279061	0.00167203	no
NC_000913.3	367587	368420	-	b0346	mhpR	248	969	1.96902	0.428765	4.59229	4.38402e-06	4.42303e-05	yes
NC_000913.3	382739	383935	-	b0363	yaiP	21	81	1.97295	0.546466	3.61037	0.000305757	0.00180191	yes
NC_000913.3	1425630	1426082	+	b1366	ydaY	11	41	1.97486	0.614004	3.21636	0.00129826	0.00630544	no
NC_000913.3	3208024	3209487	+	b3063	ttdT	18	73	1.98806	0.646508	3.07507	0.0021045	0.00950335	no
NC_000913.3	3194723	3194865	-	b4447	sibD	393	1560	1.98848	0.319258	6.22844	4.71089e-10	1.04074e-08	no
NC_000913.3	3771382	3771744	-	b3598	yibI	32	128	1.99712	0.479165	4.16791	3.07405e-05	0.000240782	no
NC_000913.3	4517714	4518235	-	b4293	fecI	29	116	2.00683	0.401599	4.99709	5.8202e-07	7.31167e-06	no
NC_000913.3	2796870	2797028	-	b2666	yqaE	3599	14568	2.01705	0.381565	5.28625	1.24849e-07	1.82943e-06	yes
NC_000913.3	3896774	3897439	+	b3715	yieH	54	218	2.0186	0.439439	4.59358	4.357e-06	4.40609e-05	no
NC_000913.3	3721198	3722049	+	b3558	insK	52	210	2.02249	0.421129	4.80255	1.56657e-06	1.7667e-05	no
NC_000913.3	1908925	1909164	+	b4536	yobH	246	1000	2.02339	0.296016	6.8354	8.17778e-12	2.59043e-10	yes
NC_000913.3	718262	720460	-	b0693	speF	23	95	2.03623	0.42358	4.80719	1.5307e-06	1.73533e-05	no
NC_000913.3	1462125	1463438	+	b1398	paaK	512	2117	2.04802	0.464225	4.41169	1.02569e-05	9.26345e-05	yes
NC_000913.3	1082243	1083370	+	b1018	efeO	27	111	2.0515	0.536119	3.82658	0.000129936	0.00087463	yes
NC_000913.3	1050963	1051175	-	b0989	cspH	44	185	2.07157	0.523811	3.95479	7.66007e-05	0.000544547	yes
NC_000913.3	3884493	3884852	+	b3704	rnpA	82	348	2.07773	0.397344	5.22903	1.70401e-07	2.44696e-06	no
NC_000913.3	2792735	2794015	+	b2662	gabT	71	298	2.07878	0.538359	3.86133	0.000112774	0.000766291	yes
NC_000913.3	1181264	1181725	-	b1122	ymfA	22	93	2.08362	0.494298	4.2153	2.49445e-05	0.000201994	yes
NC_000913.3	4028782	4030971	-	b3846	fadB	652	2772	2.08801	0.418183	4.99305	5.94317e-07	7.42121e-06	yes
NC_000913.3	3808540	3809817	+	b3633	waaA	383	1639	2.09582	0.29379	7.13374	9.76812e-13	4.00772e-11	no
NC_000913.3	1952266	1952661	+	b1869	yecN	209	895	2.09909	0.280188	7.49172	6.79791e-14	3.65189e-12	no
NC_000913.3	1631002	1632285	-	b4600	ydfJ	10	42	2.1028	0.857371	2.45261	0.0141823	0.0454932	no
NC_000913.3	1789613	1789804	+	b1705	ydiE	22	94	2.10831	0.500799	4.2099	2.55482e-05	0.000206108	no
NC_000913.3	660425	661378	-	b0629	ybeF	11	47	2.10954	0.698678	3.01933	0.00253332	0.011159	no
NC_000913.3	1419322	1419456	-	b1355	ydaG	17	74	2.11206	0.584845	3.61132	0.000304638	0.00179778	yes
NC_000913.3	4559997	4560680	-	b4330	yjiH	40	175	2.11513	0.438301	4.82576	1.39472e-06	1.59376e-05	no
NC_000913.3	1953442	1954413	+	b1871	cmoB	150	649	2.1173	0.323596	6.54302	6.02878e-11	1.62325e-09	no
NC_000913.3	350012	351181	+	b0333	prpC	8	36	2.11801	0.654035	3.23837	0.00120215	0.00589849	no
NC_000913.3	3828945	3830336	+	b3654	xanP	75	324	2.12233	0.332613	6.38077	1.76205e-10	4.26504e-09	no
NC_000913.3	4426628	4427422	-	b4204	yjfZ	7	33	2.13523	0.858832	2.4862	0.0129116	0.0424928	yes
NC_000913.3	669931	670572	-	b0639	nadD	189	829	2.13628	0.306967	6.95931	3.41942e-12	1.18797e-10	no
NC_000913.3	1872041	1873531	+	b1786	yeaJ	156	689	2.14013	0.295511	7.24215	4.41634e-13	1.9614e-11	yes
NC_000913.3	918128	919120	-	b0877	ybjX	635	2799	2.14113	0.291882	7.33563	2.20685e-13	1.05635e-11	no
NC_000913.3	1830762	1831982	-	b1748	astC	792	3533	2.15799	0.50501	4.27317	1.92717e-05	0.000159658	yes
NC_000913.3	2490256	2491950	-	b2373	oxc	9	41	2.16073	0.673474	3.20833	0.00133509	0.00646243	yes
NC_000913.3	151003	151599	-	b0136	yadK	28	125	2.17531	0.531728	4.09102	4.29471e-05	0.00032459	no
NC_000913.3	3836953	3838137	+	b3659	setC	32	143	2.17839	0.471597	4.61917	3.85275e-06	3.97073e-05	no
NC_000913.3	2489242	2490186	-	b2372	yfdV	17	76	2.19321	0.563028	3.89539	9.8039e-05	0.000682314	no
NC_000913.3	157253	157732	-	b0142	folK	50	232	2.20239	0.324738	6.78205	1.18481e-11	3.61996e-10	no
NC_000913.3	1064036	1065292	+	b1001	yccE	9	40	2.20331	0.719444	3.06251	0.00219489	0.00983861	no
NC_000913.3	3132454	3133212	-	b2984	yghR	12	55	2.20598	0.614996	3.58699	0.000334515	0.00196334	yes
NC_000913.3	897989	898477	+	b0858	ybjO	20	91	2.21276	0.428002	5.16998	2.34124e-07	3.23271e-06	yes
NC_000913.3	2794253	2795653	+	b2663	gabP	93	430	2.21486	0.530988	4.17121	3.02992e-05	0.000238191	no
NC_000913.3	4376317	4376442	+	b4410	ecnA	19	90	2.24844	0.54687	4.11148	3.93133e-05	0.00029944	no
NC_000913.3	4526106	4526888	-	b4300	sgcR	63	299	2.24989	0.347599	6.47265	9.6298e-11	2.4403e-09	yes
NC_000913.3	4281783	4283075	-	b4066	yjcF	22	105	2.25201	0.601598	3.74338	0.00018156	0.00115533	no
NC_000913.3	2788985	2789962	+	b2659	csiD	73	352	2.26037	0.571467	3.95537	7.64148e-05	0.000544124	yes
NC_000913.3	894991	896124	+	b0855	potG	9	42	2.26265	0.607057	3.72725	0.000193583	0.00121568	yes
NC_000913.3	1490902	1491432	+	b1418	cybB	2348	11312	2.26824	0.324974	6.97975	2.95716e-12	1.07054e-10	no
NC_000913.3	3466797	3466991	-	b3337	bfd	46	225	2.28952	0.415022	5.51661	3.45593e-08	5.55527e-07	yes
NC_000913.3	500125	501429	+	b0477	gsk	638	3130	2.29391	0.333565	6.87695	6.11464e-12	1.98059e-10	no
NC_000913.3	2204596	2205684	+	b2119	yehL	5	24	2.2945	0.900056	2.54929	0.0107943	0.036778	no
NC_000913.3	2365018	2365620	-	b2252	ais	7	35	2.30356	0.763544	3.01693	0.00255347	0.0112248	no
NC_000913.3	812270	812947	+	b0778	bioD	4	22	2.31423	0.749935	3.0859	0.00202934	0.00921223	no
NC_000913.3	3598555	3599658	-	b3460	livJ	85	429	2.32653	0.331316	7.02209	2.18574e-12	8.25979e-11	yes
NC_000913.3	1560931	1562481	-	b1487	ddpA	22	108	2.32711	0.53277	4.36794	1.25425e-05	0.0001096	yes
NC_000913.3	614157	618038	+	b0586	entF	61	310	2.33335	0.307924	7.57768	3.51777e-14	2.04791e-12	no
NC_000913.3	2873014	2873337	-	b2749	ygbE	52	264	2.33887	0.447273	5.22917	1.70272e-07	2.44696e-06	no
NC_000913.3	3768892	3769256	+	b4651	yibW	34	175	2.35464	0.408466	5.76459	8.18559e-09	1.49422e-07	yes
NC_000913.3	2668006	2668896	-	b2537	hcaR	251	1309	2.38296	0.414402	5.75036	8.90522e-09	1.61192e-07	yes
NC_000913.3	2789982	2791250	+	b2660	lhgO	66	345	2.38843	0.546111	4.37353	1.22256e-05	0.000107485	yes
NC_000913.3	371239	372105	+	b0349	mhpC	3	14	2.40193	0.842422	2.85122	0.0043552	0.0174857	no
NC_000913.3	3563787	3564005	-	b3427	yzgL	99	524	2.40333	0.290429	8.27511	1.28334e-16	1.10573e-14	yes
NC_000913.3	2847415	2849241	-	b2723	hycC	7	37	2.40423	0.532051	4.5188	6.21919e-06	6.04791e-05	yes
NC_000913.3	1397365	1397622	+	b1332	ynaJ	4076	21750	2.41595	0.335382	7.2036	5.86452e-13	2.4861e-11	no
NC_000913.3	2653855	2654158	+	b4440	ryfA	10	52	2.42539	0.542709	4.46904	7.85714e-06	7.39052e-05	no
NC_000913.3	1451597	1453642	-	b1387	paaZ	61	330	2.44693	0.48687	5.02585	5.01216e-07	6.36943e-06	yes
NC_000913.3	1084992	1086056	+	b1020	phoH	115	630	2.45077	0.473029	5.18102	2.20678e-07	3.08949e-06	yes
NC_000913.3	1072863	1074011	-	b1012	rutA	4	22	2.4652	0.985945	2.50035	0.0124072	0.0412424	no
NC_000913.3	1048688	1049332	-	b0986	gfcB	18	102	2.47406	0.488267	5.06703	4.0408e-07	5.30724e-06	yes
NC_000913.3	4399252	4400202	+	b4171	miaA	12865	73523	2.51478	0.392483	6.40738	1.48043e-10	3.62369e-09	no
NC_000913.3	3768639	3768890	+	b4650	yibS	39	225	2.52727	0.463827	5.44874	5.07266e-08	7.86079e-07	yes
NC_000913.3	2133490	2135652	-	b2060	wzc	3	15	2.53285	0.988601	2.56205	0.0104056	0.0357474	no
NC_000913.3	3113067	3113477	-	b2971	yghG	11	61	2.53698	0.640184	3.96289	7.40478e-05	0.000529018	no
NC_000913.3	1460893	1462098	+	b1397	paaJ	620	3623	2.54742	0.427022	5.96555	2.43812e-09	4.84029e-08	yes
NC_000913.3	4543728	4544267	+	b4315	fimI	172	1012	2.55799	0.401008	6.3789	1.78369e-10	4.29281e-09	no
NC_000913.3	368611	370275	+	b0347	mhpA	4	26	2.57227	0.7743	3.32206	0.000893553	0.00455015	no
NC_000913.3	1460471	1460893	+	b1396	paaI	81	483	2.57232	0.514949	4.99528	5.87494e-07	7.35733e-06	yes
NC_000913.3	4561497	4562675	-	b4332	yjiJ	70	419	2.57956	0.391667	6.58609	4.51551e-11	1.25502e-09	no
NC_000913.3	4299564	4301030	-	b4080	mdtP	17	104	2.60372	0.511497	5.09039	3.57331e-07	4.75118e-06	yes
NC_000913.3	624885	626060	+	b0593	entC	36	218	2.61972	0.55079	4.7563	1.97175e-06	2.1614e-05	yes
NC_000913.3	4283253	4284902	-	b4067	actP	498	3061	2.62069	0.508403	5.15475	2.53972e-07	3.46238e-06	yes
NC_000913.3	2801348	2803492	+	b2675	nrdE	23	145	2.63827	0.40004	6.59501	4.25228e-11	1.18953e-09	yes
NC_000913.3	4194204	4196099	-	b3994	thiC	74	460	2.64128	0.386932	6.82619	8.71973e-12	2.74194e-10	yes
NC_000913.3	1634885	1635847	-	b1547	stfQ	7	44	2.65063	0.614877	4.31084	1.62638e-05	0.000138741	no
NC_000913.3	3726924	3727361	-	b3562	yiaA	280	1793	2.67858	0.28631	9.35553	8.3179e-21	1.37821e-18	yes
NC_000913.3	3754105	3754428	-	b3587	yiaW	53	345	2.70093	0.417248	6.47319	9.59563e-11	2.4403e-09	yes
NC_000913.3	4213234	4213617	+	b4011	yjaA	4	23	2.70938	0.866441	3.12702	0.00176587	0.00825093	no
NC_000913.3	346857	348443	-	b0330	prpR	118	779	2.71937	0.434319	6.26123	3.81947e-10	8.61481e-09	yes
NC_000913.3	2387710	2388426	-	b2273	yfbN	3	20	2.72007	0.872505	3.11754	0.0018237	0.00848433	no
NC_000913.3	882792	883388	-	b0841	ybjG	248	1661	2.74171	0.370335	7.40333	1.32815e-13	6.57663e-12	no
NC_000913.3	749722	752169	-	b0718	ybgQ	7	50	2.75774	0.629051	4.38396	1.16539e-05	0.000103302	no
NC_000913.3	1092876	1094234	+	b1025	ycdT	305	2076	2.76875	0.312226	8.86777	7.46221e-19	9.45506e-17	yes
NC_000913.3	4024333	4024821	-	b3842	rfaH	76	521	2.76944	0.398736	6.94555	3.76988e-12	1.29925e-10	no
NC_000913.3	1151939	1153180	+	b1095	fabF	3279	22898	2.80372	0.316456	8.85977	8.01796e-19	9.86896e-17	no
NC_000913.3	3581863	3583041	+	b3442	yhhZ	4	28	2.81527	0.938182	3.00078	0.00269293	0.011759	no
NC_000913.3	2994460	2995092	-	b2856	ygeK	4	31	2.82507	0.941487	3.00064	0.00269409	0.011759	no
NC_000913.3	2993939	2994441	+	b2854	pbl	3	19	2.86383	1.0582	2.70632	0.00680338	0.0251795	no
NC_000913.3	4069475	4070401	-	b3879	yihR	3	22	2.86518	0.845534	3.3886	0.000702506	0.00370679	no
NC_000913.3	1081356	1082185	+	b4490	efeU	81	598	2.87919	0.365219	7.88348	3.18389e-15	2.17718e-13	yes
NC_000913.3	1232500	1233030	-	b1185	dsbB	58319	434106	2.89601	0.985874	2.9375	0.00330865	0.0138775	yes
NC_000913.3	1453927	1454856	+	b1388	paaA	132	993	2.90901	0.455904	6.38075	1.76225e-10	4.26504e-09	yes
NC_000913.3	4392892	4392945	+	b4670	yjeV	17	132	2.94552	0.627272	4.69576	2.65623e-06	2.79781e-05	no
NC_000913.3	4506626	4506856	-	b4281	yjhD	8	66	2.98099	0.576505	5.17079	2.33112e-07	3.22909e-06	yes
NC_000913.3	3281976	3283130	+	b3136	agaS	2	14	2.98275	1.01243	2.94612	0.00321788	0.0135704	no
NC_000913.3	1458264	1459052	+	b1394	paaG	125	988	2.98455	0.474497	6.28991	3.17644e-10	7.27879e-09	yes
NC_000913.3	3590024	3590911	-	b3452	ugpA	11	90	2.98669	0.603063	4.95253	7.32529e-07	9.01639e-06	yes
NC_000913.3	1446378	1447283	-	b1384	feaR	268	2282	3.09149	0.333547	9.26854	1.88717e-20	3.01108e-18	yes
NC_000913.3	612737	613939	+	b0585	fes	7	61	3.11535	0.693903	4.4896	7.13555e-06	6.81595e-05	yes
NC_000913.3	4604875	4605663	-	b4367	fhuF	37	328	3.13391	0.42199	7.42651	1.11498e-13	5.58529e-12	yes
NC_000913.3	3768177	3768638	+	b3596	yibG	5	47	3.14361	0.836643	3.75741	0.000171681	0.0011006	yes
NC_000913.3	765984	767960	+	b0731	mngA	22	203	3.17777	0.447489	7.10133	1.2356e-12	4.96564e-11	yes
NC_000913.3	801887	803320	+	b0770	ybhI	6	58	3.24166	0.640387	5.06203	4.14824e-07	5.41534e-06	no
NC_000913.3	1825955	1826923	-	b1744	astE	119	1147	3.26981	0.529815	6.17162	6.75949e-10	1.44875e-08	yes
NC_000913.3	3411653	3412537	+	b3262	yhdJ	11	109	3.30867	0.466895	7.08653	1.37514e-12	5.33703e-11	no
NC_000913.3	1828256	1829734	-	b1746	astD	134	1334	3.31171	0.606835	5.45735	4.83288e-08	7.54349e-07	yes
NC_000913.3	3861987	3863603	-	b3683	glvC	56	569	3.34188	0.341774	9.77804	1.39887e-22	3.17175e-20	yes
NC_000913.3	708334	709740	+	b0681	chiP	214	2199	3.36233	0.398155	8.44476	3.04662e-17	3.20118e-15	yes
NC_000913.3	1459054	1460481	+	b1395	paaH	377	3971	3.39645	0.45312	7.49571	6.59421e-14	3.64203e-12	yes
NC_000913.3	1562495	1563076	-	b1488	ddpX	7	70	3.40058	0.62739	5.4202	5.95308e-08	9.19207e-07	no
NC_000913.3	4603477	4604202	+	b4365	yjjQ	1	10	3.46473	1.20619	2.87244	0.0040731	0.0165537	no
NC_000913.3	4508676	4508942	-	b4561	insM	296	3463	3.54659	0.309835	11.4467	2.44209e-30	1.75342e-27	yes
NC_000913.3	2970420	2971133	+	b2832	ygdQ	6341	74829	3.56089	0.377941	9.4218	4.43402e-21	7.95907e-19	yes
NC_000913.3	1454868	1455155	+	b1389	paaB	21	249	3.56589	0.531916	6.70385	2.03e-11	5.94915e-10	yes
NC_000913.3	3867009	3867422	-	b3687	ibpA	33	392	3.57355	0.358625	9.96458	2.17796e-23	5.21258e-21	yes
NC_000913.3	1829731	1830765	-	b1747	astA	100	1220	3.60971	1.09409	3.29928	0.000969331	0.00488979	yes
NC_000913.3	4284899	4285213	-	b4068	yjcH	243	3022	3.63725	0.959518	3.7907	0.000150221	0.00098953	yes
NC_000913.3	2451072	2451584	-	b2335	yfcR	1	11	3.64216	1.41607	2.57202	0.0101108	0.0348738	no
NC_000913.3	4285413	4287371	-	b4069	acs	2278	28543	3.6474	0.476425	7.65576	1.9217e-14	1.18267e-12	yes
NC_000913.3	3158627	3158884	+	b3014	yqhH	4	55	3.65161	0.76958	4.74495	2.08562e-06	2.27465e-05	no
NC_000913.3	2800723	2800968	+	b2673	nrdH	1	17	3.65916	1.19706	3.05679	0.00223718	0.0100081	no
NC_000913.3	1455925	1456422	+	b1391	paaD	74	1002	3.75674	0.490074	7.66566	1.77912e-14	1.12004e-12	yes
NC_000913.3	562336	563319	+	b0533	sfmH	1	12	3.77951	1.44397	2.61744	0.00885922	0.0312832	no
NC_000913.3	1222990	1223163	-	b4593	ymgI	4	64	3.86903	0.790544	4.89414	9.87375e-07	1.17179e-05	no
NC_000913.3	1457497	1458264	+	b1393	paaF	27	407	3.92587	0.527202	7.4466	9.57744e-14	4.97104e-12	yes
NC_000913.3	2496921	2496992	+	b4680	ypdK	44	680	3.94201	0.370163	10.6494	1.75503e-26	5.81589e-24	yes
NC_000913.3	3413864	3415021	+	b3265	acrE	1	14	4.00559	1.41566	2.82949	0.00466228	0.0184606	no
NC_000913.3	1455164	1455910	+	b1390	paaC	83	1335	4.01409	0.475606	8.43995	3.17486e-17	3.2565e-15	yes
NC_000913.3	1456430	1457500	+	b1392	paaE	54	1010	4.23545	0.488015	8.67895	3.99455e-18	4.65095e-16	yes
NC_000913.3	1826916	1828259	-	b1745	astB	103	1968	4.25973	0.957737	4.4477	8.6793e-06	7.99499e-05	yes
NC_000913.3	1216748	1216996	+	b1167	ymgC	8	216	4.69076	0.707179	6.63305	3.28821e-11	9.3812e-10	yes
NC_000913.3	2800965	2801375	+	b2674	nrdI	0	7	5.40419	1.74046	3.10503	0.00190259	0.00877555	no
NC_000913.3	2192515	2192796	-	b2112	yehE	7	290	5.46353	0.601153	9.08841	1.00496e-19	1.49288e-17	yes
NC_000913.3	1287066	1287236	-	b4425	rttR	4	191	5.76435	0.811845	7.1003	1.24487e-12	4.96564e-11	no
