# Supplementary material for: Polynucleotide phosphorylase promotes the stability and function of Hfq-binding sRNAs by degrading target mRNA-derived fragments
Source: Nucleic Acids Res. 2019 Jul 22;47(16):8821–37. doi: 10.1093/nar/gkz616 (PMC7145675; doi:10.1093/nar/gkz616)
Supplement: gkz616_Supplemental_Files [file gkz616_supplemental_files.zip › Supplemental Table S4.xlsx]

## Sheet: Sheet1
Table S4. RNA fragment analysis. Columns indicate(identifier) fragment name, where numbers in brackets indicate the average distance of the fragment from the nearest gene; (type) categorization of the fragment with respect to the nearest gene; (strand) strand; (left) leftmost coordinate; (right) rightmost coordinate; (length) predicted fragment length; (WT exp & pnp exp) average DESeq2-normalized…
Identifier	type	strand	left	right	length	WT exp	pnp exp	log2FC	z exp	z exp(gene)	Hfq IP	log2 Hfq IP/input cov	RIL seq sRNAs	RIL seq sRNA type
dapB.3IGR{126}	3IGR	plus	29321	29385	65	121	741	2.6	49.2	NA	y	4.29005		none
surA	CDS	minus	54516	54610	95	319	1723	2.3	46.3	40.1	y	-3.51124		none
sroA.RBS	RBS	minus	75531	75615	85	51	326	2.7	76.5	102	y	-2.64246		none
rsmH.RBS	RBS	plus	89951	90080	130	94	513	2.4	3.9	6.4	n	-1.99057	ryhB, sdsR, spf	indirect
yadI	CDS	plus	144861	144970	110	35	413	3.6	2	1.3	y	2.18834		none
sfsA	CDS	minus	160826	160905	80	104	525	2.4	1.6	4.8	y	-0.741682	arcZ	indirect
nlpE	CDS	plus	215356	215435	80	80	445	2.5	38.2	21.4	n	-2.42348		none
mltD	CDS	minus	233316	233380	65	65	439	2.8	25.9	2.8	y	-2.58704	rprA	indirect
insI-1.RBS	RBS	plus	270516	270600	85	144	741	2.6	21.4	9.2	y	3.85671	gcvB, ryhB	direct
sbmA	CDS	plus	396786	396855	70	63	578	3.1	24.6	28.9	y	4.35265	cyaR, mcaS, rprA	indirect
mdlA	CDS	plus	469121	469245	125	250	1587	2.7	152.1	52.1	n	-3.23405	mgrR	indirect
insH-2.3UTR{4}	3UTR	minus	574676	574790	115	153	448	1.6	3.6	3.7	y	-0.270232		none
nmpC.RBS	RBS	minus	576711	576865	155	159	704	2.2	1.2	NA	y	2.0099	micA, omrB, spf	direct
cusR.RBS	RBS	minus	595401	595470	70	835	3400	2	1169.4	70.5	y	-2.32075		none
ybdD.3UTR{61}	3UTR	plus	632376	632505	130	273	1045	1.9	5.2	5.8	y	2.25585	cyaR	indirect
lptE	CDS	minus	672001	672090	90	91	348	2.1	4.5	11.9	n	-2.50461		none
gltL.RBS	RBS	minus	685271	685340	70	277	1209	2.2	46.5	16.8	y	-0.251964	micA	direct
ubiF.5IGR{5761}	5IGR	plus	689236	689340	105	104	312	1.6	44.2	NA	y	-1.41672	sdsR	direct
chiP.RBS	RBS	plus	708266	708445	180	43	697	4.3	42.4	66.8	y	4.01857	chiX, ryhB	direct
uof.5UTR{101}	5UTR	minus	710781	710870	90	348	1219	1.8	1.9	1.9	y	3.49044		none
sdhA	CDS	plus	756351	756460	110	1649	6481	2	8.5	8.2	y	-1.5583	micA	indirect
sdhB	CDS	plus	757891	757995	105	1072	4505	2.3	11.1	5.8	y	-0.629275	ryhB	indirect
pal	CDS	plus	779401	779475	75	203	587	1.6	2.2	1.8	y	1.08258	micA	indirect
ybhC.3UTR{55}	3UTR	minus	805896	805990	95	103	545	2.4	45	26.2	n	-4.44343		none
ybhK.RBS	RBS	minus	816566	816645	80	100	412	2.1	19.7	19.1	y	-1.74684		none
glnH	CDS	minus	847771	847840	70	220	681	1.7	2.4	1.7	y	0.781954	dgcZ, mgrR, rprA	direct
ompX.5IGR{155}	5IGR	plus	850211	850295	85	531	4807	3.2	2	NA	y	1.68383	cyaR, gcvB, micA, yegQ	direct
ybjD	CDS	plus	916796	916870	75	88	319	1.9	12.3	15.6	n	-0.481629	cyaR	indirect
macA	CDS	plus	919531	919640	110	200	1390	2.8	136.7	86.1	y	-0.980171		none
cspD.RBS	RBS	minus	922526	922595	70	576	2056	1.9	40.8	15	y	1.3832	arcZ, dgcZ, mgrR, sdsR	direct
asnS.RBS	RBS	minus	988896	989010	115	966	3427	1.9	86.8	36.5	y	-0.818557		none
rlmL.RBS	RBS	plus	1007856	1007920	65	251	741	1.6	13	30.3	y	-1.85598		none
pqiB	CDS	plus	1014261	1014355	95	77	338	2.2	44.9	9.2	y	-0.0851231	mgrR	indirect
hspQ.RBS	RBS	minus	1028721	1028805	85	82	479	2.6	39.8	4.1	y	-1.35107		none
putA	CDS	minus	1077091	1077180	90	576	1857	1.8	3.4	3.1	y	0.331017	omrA	indirect
putA	CDS	minus	1078636	1078720	85	260	1046	2.1	2.7	1.2	y	-0.721169	omrA	indirect
putP	CDS	plus	1080186	1080375	190	206	4269	3.5	18.2	10.8	n	-1.54056	cyaR	indirect
ymdA.RBS	RBS	plus	1105266	1105395	130	260	1399	2.4	38.1	3.4	y	-1.22266	ryhB, spf	direct
potB.RBS	RBS	minus	1184441	1184515	75	236	711	1.7	82.8	39	y	-2.20578		none
mnmA.RBS	RBS	minus	1193711	1193780	70	1033	3744	1.9	31.9	29	y	-1.24926		none
minD	CDS	minus	1224576	1224645	70	113	568	2.6	1.1	1.2	y	0.0303926	arcZ, chiX, mgrR	direct
dsbB	CDS	minus	1232581	1232670	90	1070	24988	4.5	110.8	110.6	y	4.33166		none
dadA	CDS	plus	1238496	1238675	180	199	671	1.8	1.3	1.4	n	-0.194061	cyaR, rprA, ryhB	indirect
dadX	CDS	plus	1239446	1239515	70	339	1023	1.6	2.9	2.8	y	1.23289	rprA	indirect
ychJ.5IGR{1554}	5IGR	minus	1290686	1290760	75	25	1483	6.2	1069.5	NA	y	-5.24254	arcZ, cyaR, gcvB	indirect
oppC.RBS	RBS	plus	1303771	1303870	100	70	312	2.2	2.5	3	y	2.01156	cyaR	indirect
ynaE.5IGR{217}	5IGR	minus	1434441	1434520	80	299	907	1.6	39.5	NA	y	2.13995	arcZ, cyaR, gcvB, omrA, omrB, rprA	direct
micC.5IGR{1361}	5IGR	plus	1435641	1435760	120	80	459	2.4	101.6	NA	y	-2.1719		none
paaA.RBS	RBS	plus	1453891	1454010	120	42	392	3.3	13.1	6.9	y	-0.0211681		none
paaD	CDS	plus	1456021	1456205	185	43	428	3.6	2.2	11.8	y	-0.101965		none
gnsB.RBS	RBS	minus	1637676	1637765	90	101	363	1.8	48.3	2.8	y	2.33462	arcZ	direct
speG	CDS	plus	1656541	1656630	90	23	495	4.3	27.3	33.5	n	-4.44368		none
mdtJ.5UTR{252}	5UTR	minus	1673721	1673785	65	174	657	2	118.1	NA	y	-0.555835		none
slyB.3UTR{70}	3UTR	plus	1720371	1720455	85	54	384	2.8	2.1	1.6	n	-0.207233	cyaR, mgrR, spf	indirect
cfa.5UTR{133}	5UTR	plus	1741211	1741350	140	506	3472	3.3	197.8	64	y	4.66804	gcvB, oxyS, rydC	direct
ribC	CDS	minus	1742986	1743070	85	53	594	3.5	4.9	5.3	n	-1.29772		none
infC	CDS	minus	1800446	1800555	110	287	1221	2.1	3.2	2.7	y	-0.871481		none
sppA	CDS	plus	1849981	1850085	105	44	307	3.3	4.7	3.7	n	-1.32917	arcZ	indirect
ftnB.5IGR{2760}	5IGR	plus	1984096	1984165	70	17	313	4.3	54.6	NA	y	-0.228864		none
shiA.RBS	RBS	plus	2053571	2053655	85	77	315	2.1	12.5	13.6	y	4.504	ryhB	direct
yegS	CDS	plus	2168806	2168875	70	138	585	2.1	138.7	16.4	y	-1.83661		none
bglX	CDS	minus	2221026	2221110	85	136	466	1.8	5.6	8.2	n	-1.53225	arcZ	indirect
cdd	CDS	plus	2232546	2232660	115	20	393	4.6	3.4	31.9	n	-4.14882	cyaR	indirect
lysP	CDS	minus	2247946	2248030	85	189	804	2.2	49.9	26	n	-3.26362	cyaR	indirect
nuoL	CDS	minus	2394901	2395010	110	759	3736	2.2	15.3	7.8	y	-1.32446	cyaR, omrB	indirect
nuoA.5UTR{268}	5UTR	minus	2405296	2405385	90	1230	5375	2.1	41.6	NA	y	3.54611	ryhB	indirect
hisQ	CDS	minus	2425746	2425830	85	88	324	1.9	6.9	9.9	y	2.21674	cyaR, gcvB	direct
accD	CDS	minus	2433076	2433185	110	67	415	2.8	4.5	4.5	n	-3.456	omrB, ryhB	indirect
ispG	CDS	minus	2641326	2641410	85	510	1912	2	38.3	38.8	n	-2.75107	micA	indirect
iscS	CDS	minus	2661336	2661415	80	114	400	1.8	1.5	6.6	n	-0.39651	omrA, omrB, ryhB	direct
suhB.RBS	RBS	plus	2663416	2663590	175	369	2317	2.2	54.8	37.9	y	-1.41646		none
clpB	CDS	minus	2733061	2733135	75	233	734	1.7	3.1	4.9	y	-0.66853	cyaR, micA	indirect
rnlA	CDS	plus	2766641	2766730	90	374	1784	2.2	4.9	6.2	n	-2.29581		none
yqaE.RBS	RBS	minus	2797016	2797090	75	79	559	2.9	6.8	14.6	y	5.07549	cyaR	direct
gshA	CDS	minus	2814916	2815075	160	90	364	2.1	4.3	8.8	y	-0.63456	arcZ, cyaR, yegQ	indirect
alaS	CDS	minus	2821286	2821365	80	80	478	2.6	13.6	5.6	n	-0.483973		none
nlpD	CDS	minus	2868011	2868125	115	2470	8756	1.8	102.2	44	y	2.72833	arcZ, cyaR, dgcZ, dicF, dsrA, mgrR, rprA, sdsR	direct
insH-9.3UTR{9}	3UTR	plus	3131146	3131260	115	150	449	1.6	3.7	3.8	y	-0.570857		none
aer	CDS	minus	3218226	3218305	80	634	1965	1.7	5.1	5.6	y	-1.33587		none
diaA.RBS	RBS	plus	3295706	3295795	90	105	444	2.2	1.1	1.1	y	-0.50462	arcZ	indirect
pnp.3UTR{37}	3UTR	minus	3308951	3309040	90	98	2092	4.4	4.8	9.1	y	0.180705		none
mlaF	CDS	minus	3339366	3339440	75	269	1669	2.4	54.6	35.9	y	-2.12599	arcZ	direct
yhcO.3IGR{607}	3IGR	minus	3385151	3385250	100	316	1177	2	113.2	NA	y	-2.38972	sdsR	indirect
accC	CDS	plus	3406396	3406485	90	189	557	1.6	13	4	n	-1.81959		none
gspB.3UTR{108}	3UTR	minus	3453356	3453445	90	121	788	2.8	2.6	92.5	n	-1.15185		none
yrfF.RBS	RBS	plus	3526411	3526520	110	63	345	2.6	20.1	15.5	n	-1.53446		none
glgX	CDS	minus	3569396	3569465	70	104	539	2.4	7.1	2.9	y	0.631642	sdsR	direct
dppF	CDS	minus	3702351	3702445	95	57	486	3.3	12.2	10	n	-1.95635	arcZ	indirect
dppC	CDS	minus	3704606	3704680	75	248	766	1.7	22.5	6	y	-1.02179		none
glmS	CDS	minus	3912831	3913040	210	154	536	1.9	1.6	1.3	n	-0.420544	glmZ	indirect
mnmG.RBS	RBS	minus	3925576	3925685	110	76	504	2.8	1.4	12.4	n	-1.81283		none
wecC.RBS	RBS	plus	3971261	3971365	105	62	339	2.6	14.9	10	n	-2.78476		none
glmZ.5UTR{44}	5UTR	plus	3986431	3986520	90	313	1104	1.9	89.9	8.2	y	3.681		none
fadA	CDS	minus	4027706	4027825	120	67	359	2.4	3.5	16.1	y	0.932266		none
hemN.RBS	RBS	plus	4051941	4052055	115	259	1199	2.2	52.4	47.3	y	-1.75948	ryhB	direct
btuB.5UTR{199}	5UTR	plus	4163396	4163485	90	302	1780	2.6	55.3	NA	n	-1.33968		none
rplJ.RBS	RBS	plus	4179891	4179980	90	466	1542	1.7	1.6	13.4	y	-0.11992		none
aceK.3IGR{244}	3IGR	plus	4220576	4220670	95	99	953	3.4	67.9	NA	y	0.48133	micA	indirect
rluF.3UTR{64}	3UTR	plus	4231256	4231325	70	120	797	2.7	91.7	64.1	n	-5.0704		none
alr	CDS	plus	4266056	4266145	90	115	534	2.2	2.2	4.4	n	-2.0349	cyaR, gcvB	indirect
acs.RBS	RBS	minus	4287286	4287400	115	222	2049	3.3	13.2	9.8	y	3.42364	arcZ, gcvB, omrA, omrB	direct
miaA.3UTR{142}	3UTR	plus	4399891	4400230	340	167	1490	3.1	2.6	2.4	y	3.76108	cyaR, sdsR, yegQ	direct
cycA.RBS	RBS	plus	4429766	4429865	100	2823	11000	2.1	296.7	60.1	y	4.18848	gcvB, mgrR	direct
fecA	CDS	minus	4514961	4515065	105	143	464	1.7	5.9	6.6	y	1.53352	arcZ, gcvB, omrB, ryhB	indirect
creC	CDS	plus	4637166	4637240	75	44	433	3.4	35.6	38.6	n	-1.19065		none
yjjY.3UTR{32}	3UTR	plus	4640456	4640565	110	23	428	4.5	32.4	17.4	y	-0.0715855		none
